# Supplementary material for: Pseudomonas aeruginosa core metabolism exerts a widespread growth-independent control on virulence
Source: Sci Rep. 2020 Jun 11;10:9505. doi: 10.1038/s41598-020-66194-4 (PMC7289854; doi:10.1038/s41598-020-66194-4)
Supplement: Supplementary file 1 — Supplementary Information. [file 41598_2020_66194_MOESM1_ESM.xlsx]

## Sheet: Suppl. Table File
Supplementary Tables File
Tittle:
Pseudomonas aeruginosa core metabolism exerts a widespread growth-independent control on virulence
Authors:
Stavria Panayidou, Kaliopi Georgiades, Theodoulakis Christofi, Stella Tamana, Vasilis Promponas and Yiorgos Apidianakis

## Sheet: Suppl. Table 1
Supplementary Table 1. Pathogenicity ranking according to oral and wound infection in flies. Pseudomonas species used in this study include 18 P. aeruginosa and 12 non-P. aeruginosa fully sequenced strains. The red color corresponds to the highly virulent strains, the black to those of medium virulence and the blue to lowly virulent, in the feeding and/or the pricking assay (last two columns).
#	SPECIES	STRAIN	SOURCE	Laboratories	Feeding Assay	Pricking Assay
					LT50% (hours)
1	P. aeruginosa	B136-33	Chuang et al., 2014 1	Prof. Cheng-Hsun Chiu	61.02	22.6
2	P. aeruginosa	213BR	Boyle et al., 2012 2	Prof. Bob Hancock	83	31.79
3	P. aeruginosa	19BR	Boyle et al., 2012 2	Prof. Bob Hancock	85.13	35.58
4	P. aeruginosa	9BR	Boyle et al., 2012 2	Prof. Bob Hancock	129.1	40.26
5	P. aeruginosa	MTB-1	Ohtsubo et al., 2014 3	RIKEN Bioresource Center (RIKEN BRC)	86	29.62
6	P. aeruginosa	PA14	Lee et al., 2006 4	Prof. Yiorgos Apidianakis	86.12	38.13
7	P. aeruginosa	39016	Steward et al., 2011 5	Prof. Craig Winstanley	101.9	27.58
8	P. aeruginosa	LES431	Jeukens et al., 2014 6	Prof. Craig Winstanley	150.68	**89,0%
9	P. aeruginosa	PA7	Roy et al., 2010 7	Prof. Stephen Lory	166.53	71.28
10	P. aeruginosa	LESB58	Winstanley et al., 2009 8	Prof. Craig Winstanley	168.72	**53,8%
11	P. aeruginosa	2192	Mathee et al., 2008 9	Prof. Stephen Lory	175.33	35.45
12	P. aeruginosa	NCGM2.S1	Miyoshi-Akiyama et al., 2011 10	Dr. Toru Miyoshi-Akiyama	187.06	31.98
13	P. aeruginosa	SCV 20265	Eckweiler et al., 2014 11	Prof. Susanne Häussler	222.36	**64,2%
14	P. aeruginosa	PAO1	Stover et al., 2000 12	Prof. Stephen Lory	224.35	32.95
15	P. aeruginosa	PACS2	Mathee et al., 2008 9	Prof. Stephen Lory	350.49	**66,0%
16	P. aeruginosa	CF5	Broadinstitute.org, 2013	Prof. Yiorgos Apidianakis	388.88	**100%
17	P. aeruginosa	C3719	Mathee et al., 2008 9	Prof. Stephen Lory	*62,8%	**99,2%
18	P. aeruginosa	RP73	Jeukens et al., 2013 13	Dr. Alessandra Bragonzi	*63,9%	71.28
19	P. stutzeri	ATCC 17588	Chen et al., 2011 14	International Center for Microbial Ressources - French Collection for Plant-associated Bacteria (CIRM-CFBP)	*69,3%	**98,8%
20	P. fluorescens	UK4	Dueholm et al., 2014 15	Prof. Morten Simonsen Dueholm & Prof. Halkjær Nielsen	*72,3%	**73,9%
21	P. fluorescens	Pf01	Silby et al., 2009 16	Prof. Stuart B. Levy	*77,0%	**100%
22	P. sp. UW4	UW4	Duan et al., 2013 17	Prof. Bernard R. Glick	*79,5%	**98,8%
23	P. syringae	DC3000	Buell et al., 2003 18	Prof. Víctor Flors Herrero	*91,4%	**96,5%
24	P. brassicacearum	NFM421	Ortet et al., 2011 19	International Center for Microbial Ressources - French Collection for Plant-associated Bacteria (CIRM-CFBP)	*100%	**100%
25	P. entomophila	L48	Vodovar et al., 2006 20	Prof. Yiorgos Apidianakis	85.88	44.32
26	P. putida	KT2440	Nelson et al., 2002 21	Prof. Víctor de Lorenzo Prieto	152.33	**97,3%
27	P. putida	F1	Gibson et al., 1968 22	Prof. Morten Simonsen Dueholm & Prof. Halkjær Nielsen	190.07	**99,2%
28	P. resinovorans	CA10	Shintani et al., 2013 23	RIKEN Bioresource Center (RIKEN BRC)	222.89	**97,8%
29	P. denitrificans	ATCC 13867	Ainala et al., 2013 24	Prof. Sunghoon Park	390.43	**98,8%
30	P. protegens	Pf-5	Paulsen et al., 2005 25	Prof. Morten Simonsen Dueholm & Prof. Halkjær Nielsen	426.38	**60,6%
	*: % survival at endpoint (450 hours)
	**: % survival at endpoint (120 hours)
	Red: high / Blue: low / Black: medium
	1. Chuang, C. H. et al. Shanghai fever: a distinct Pseudomonas aeruginosa enteric disease. Gut 63, 736-743 (2014).
	2. Boyle, B. et al. Complete genome sequences of three Pseudomonas aeruginosa isolates with phenotypes of polymyxin B adaptation and inducible resistance. J. Bacteriol. 194, 529-530 (2012).
	3. Ohtsubo, Y. et al. Complete Genome Sequence of Pseudomonas aeruginosa MTB-1, Isolated from a Microbial Community Enriched by the Technical Formulation of Hexachlorocyclohexane. Genome Announc 2, 10.1128/genomeA.01130-13 (2014).
	4. Lee, D. G. et al. Genomic analysis reveals that Pseudomonas aeruginosa virulence is combinatorial. Genome Biol. 7, R90-2006-7-10-r90. Epub 2006 Oct 12 (2006).
	5. Stewart, R. M. et al. Genetic characterization indicates that a specific subpopulation of Pseudomonas aeruginosa is associated with keratitis infections. J. Clin. Microbiol. 49, 993-1003 (2011).
	6. Jeukens, J. et al. Comparative genomics of isolates of a Pseudomonas aeruginosa epidemic strain associated with chronic lung infections of cystic fibrosis patients. PLoS One 9, e87611 (2014).
	7. Roy, P. H. et al. Complete genome sequence of the multiresistant taxonomic outlier Pseudomonas aeruginosa PA7. PLoS One 5, e8842 (2010).
	8. Winstanley, C. et al. Newly introduced genomic prophage islands are critical determinants of in vivo competitiveness in the Liverpool Epidemic Strain of Pseudomonas aeruginosa. Genome Res. 19, 12-23 (2009).
	9. Mathee, K. et al. Dynamics of Pseudomonas aeruginosa genome evolution. Proc. Natl. Acad. Sci. U. S. A. 105, 3100-3105 (2008).
	10. Miyoshi-Akiyama, T., Kuwahara, T., Tada, T., Kitao, T. & Kirikae, T. Complete genome sequence of highly multidrug-resistant Pseudomonas aeruginosa NCGM2.S1, a representative strain of a cluster endemic to Japan. J. Bacteriol. 193, 7010-11 (2011).
	11. Eckweiler, D., Bunk, B., Sproer, C., Overmann, J. & Haussler, S. Complete Genome Sequence of Highly Adherent Pseudomonas aeruginosa Small-Colony Variant SCV20265. Genome Announc 2, 10.1128/genomeA.01232-13 (2014).
	12. Stover, C. K. et al. Complete genome sequence of Pseudomonas aeruginosa PAO1, an opportunistic pathogen. Nature 406, 959-964 (2000).
	13. Jeukens, J. et al. Complete Genome Sequence of Persistent Cystic Fibrosis Isolate Pseudomonas aeruginosa Strain RP73. Genome Announc 1, 10.1128/genomeA.00568-13 (2013).
	14. Chen, M. et al. Complete genome sequence of the type strain Pseudomonas stutzeri CGMCC 1.1803. J. Bacteriol. 193, 6095-11 (2011).
	15. Dueholm, M. S., Danielsen, H. N. & Nielsen, P. H. Complete Genome Sequence of Pseudomonas sp. UK4, a Model Organism for Studies of Functional Amyloids in Pseudomonas. Genome Announc 2, 10.1128/genomeA.00898-14 (2014).
	16. Silby, M. W. et al. Genomic and genetic analyses of diversity and plant interactions of Pseudomonas fluorescens. Genome Biol. 10, R51-2009-10-5-r51. Epub 2009 May 11 (2009).
	17. Duan, J., Jiang, W., Cheng, Z., Heikkila, J. J. & Glick, B. R. The complete genome sequence of the plant growth-promoting bacterium Pseudomonas sp. UW4. PLoS One 8, e58640 (2013).
	18. Buell, C. R. et al. The complete genome sequence of the Arabidopsis and tomato pathogen Pseudomonas syringae pv. tomato DC3000. Proc. Natl. Acad. Sci. U. S. A. 100, 10181-10186 (2003).
	19. Ortet, P. et al. Complete genome sequence of a beneficial plant root-associated bacterium, Pseudomonas brassicacearum. J. Bacteriol. 193, 3146-11. Epub 2011 Apr 22 (2011).
	20. Vodovar, N. et al. Complete genome sequence of the entomopathogenic and metabolically versatile soil bacterium Pseudomonas entomophila. Nat. Biotechnol. 24, 673-679 (2006).
	21. Nelson, K. E. et al. Complete genome sequence and comparative analysis of the metabolically versatile Pseudomonas putida KT2440. Environ. Microbiol. 4, 799-808 (2002).
	22. Gibson, D. T., Koch, J. R. & Kallio, R. E. Oxidative degradation of aromatic hydrocarbons by microorganisms. I. Enzymatic formation of catechol from benzene. Biochemistry 7, 2653-2662 (1968).
	23. Shintani, M. et al. Complete Genome Sequence of the Carbazole Degrader Pseudomonas resinovorans Strain CA10 (NBRC 106553). Genome Announc 1, 10.1128/genomeA.00488-13 (2013).
	24. Ainala, S. K., Somasundar, A. & Park, S. Complete Genome Sequence of Pseudomonas denitrificans ATCC 13867. Genome Announc 1, 10.1128/genomeA.00257-13 (2013).
	25. Paulsen, I. T. et al. Complete genome sequence of the plant commensal Pseudomonas fluorescens Pf-5. Nat. Biotechnol. 23, 873-878 (2005).

## Sheet: Suppl. Table 2
Supplementary Table 2. Presence-Absence in the 30 wild type strains of 254 known Pseudomonas genus virulence factors.
	PAER-19BR	PAER-213BR	PAER-2192	PAER-39016	PAER-9BR	PAER-B136	PAER-C3719	PAER-CF5	PAER-LES431	PAER-LESB58	PAER-MTB1	PAER-NCGM2.S1	PAER-PA14	PAER-PA7	PAER-PACS2	PAER-PAO1	PAER-RP73	PAER-SCV20265	PBRA-NFM421	PDEN-ATCC	PENT-L48	PFLO-PF01	PFLO-UK4	PPRO-PF5	PPUT-F1	PPUT-KT2440	PPUT-UW4	PRES-CA10	PSTU-ATCC	PSYR-DC3000
alkalinephosphatase_PAO1	1	1	1	1	1	1	1	1	1	1	1	1	1	1	1	1	1	1	-1	-1	-1	-1	-1	-1	-1	-1	-1	-1	-1	-1
lasA_PAO1	1	1	1	1	1	1	1	1	1	1	1	1	1	1	1	1	1	1	-1	-1	-1	-1	-1	-1	-1	-1	-1	-1	-1	-1
lasB_PAO1	1	1	1	1	1	1	1	1	1	1	1	1	1	1	1	1	1	1	1	-1	-1	-1	-1	-1	-1	-1	1	-1	1	1
lipA_PAO1	1	1	1	1	1	1	1	1	1	1	1	1	1	1	1	1	1	1	-1	-1	1	-1	-1	1	-1	-1	-1	1	1	-1
lipC_PAO1	1	1	1	1	1	1	1	1	1	1	1	1	1	1	1	1	1	1	1	-1	-1	1	1	-1	1	1	1	-1	-1	-1
phospholipaseC_plcH_PAO1	1	1	1	1	1	1	1	1	1	1	1	1	1	1	1	1	1	1	-1	-1	-1	-1	-1	-1	-1	-1	-1	-1	-1	-1
pilB_PAO1	1	1	1	1	1	1	1	1	1	1	1	1	1	1	1	1	1	1	1	1	-1	1	-1	-1	-1	-1	-1	1	1	1
toxA_PAO1	1	1	1	1	1	1	1	1	1	1	1	1	1	-1	1	1	1	1	-1	-1	-1	-1	-1	-1	-1	-1	-1	-1	-1	-1
xcpP_PAO1	1	1	1	1	1	1	1	1	1	1	1	1	1	1	1	1	1	1	-1	-1	-1	-1	-1	-1	-1	-1	-1	1	1	-1
xcpQ_PAO1	1	1	1	1	1	1	1	1	1	1	1	1	1	1	1	1	1	1	-1	-1	1	-1	1	-1	-1	-1	-1	1	1	-1
xcpR_PAO1	1	1	1	1	1	1	1	1	1	1	1	1	1	1	1	1	1	1	1	-1	1	1	1	1	1	1	1	1	1	-1
xcpS_PAO1	1	1	1	1	1	1	1	1	1	1	1	1	1	1	1	1	1	1	1	1	1	1	1	1	1	1	1	1	1	1
xcpT_PAO1	1	1	1	1	1	1	1	1	1	1	1	1	1	1	1	1	1	1	-1	-1	1	-1	1	-1	1	1	1	1	1	-1
xcpU_PAO1	1	1	1	1	1	1	1	1	1	1	1	1	1	1	1	1	1	1	-1	-1	-1	-1	-1	-1	-1	-1	-1	1	1	-1
xcpV_PAO1	1	1	1	1	1	1	1	1	1	1	1	1	1	1	1	1	1	1	-1	-1	-1	-1	-1	-1	-1	-1	-1	1	1	-1
xcpW_PAO1	1	1	1	1	1	1	1	1	1	1	1	1	1	1	1	1	1	1	-1	-1	-1	-1	-1	-1	-1	-1	-1	1	1	-1
xcpX_PAO1	1	1	1	1	1	1	1	1	1	1	1	1	1	1	1	1	1	1	-1	-1	-1	-1	1	-1	1	1	-1	1	1	-1
xcpY_PAO1	1	1	1	1	1	1	1	1	1	1	1	1	1	1	1	1	1	1	-1	-1	-1	-1	-1	-1	-1	-1	-1	1	1	-1
ExoU_PA14	-1	-1	-1	1	-1	1	-1	-1	-1	-1	1	1	1	-1	-1	-1	-1	-1	-1	-1	-1	-1	1	-1	-1	-1	-1	-1	-1	-1
exoS_PAO1	1	1	1	-1	1	-1	1	1	1	1	-1	-1	-1	-1	1	1	1	1	-1	-1	-1	-1	-1	-1	-1	-1	-1	-1	-1	-1
exoT_PAO1	1	1	1	1	1	1	1	-1	1	1	1	1	1	-1	1	1	1	1	-1	-1	-1	-1	-1	-1	-1	-1	-1	-1	-1	-1
exoY_PAO1	1	1	1	1	1	1	1	1	1	1	1	-1	1	-1	1	1	1	1	-1	-1	-1	-1	-1	-1	-1	-1	-1	-1	-1	-1
xcpZ_PAO1	1	1	1	1	1	1	1	1	1	1	1	1	1	1	1	1	1	1	-1	-1	-1	-1	-1	-1	-1	-1	-1	1	1	-1
exsA_PAO1	1	1	1	1	1	1	1	1	1	1	1	1	1	-1	1	1	-1	1	-1	-1	1	-1	-1	-1	-1	-1	-1	-1	-1	-1
exsB_PAO1	1	1	1	1	1	1	1	1	1	1	1	1	1	-1	1	1	-1	1	-1	-1	-1	-1	-1	-1	-1	-1	-1	-1	-1	-1
exsC_PAO1	1	1	-1	-1	1	1	1	1	1	1	1	1	1	-1	1	1	-1	1	-1	-1	-1	-1	-1	-1	-1	-1	-1	-1	-1	-1
exsD_PAO1	1	1	1	1	1	1	1	1	1	1	1	1	1	-1	1	1	-1	1	-1	-1	-1	-1	-1	-1	-1	-1	-1	-1	-1	-1
exsE_PAO1	1	1	1	-1	1	1	1	1	1	-1	1	1	1	-1	1	1	-1	1	-1	-1	-1	-1	-1	-1	-1	-1	-1	-1	-1	-1
pcr1_PAO1	1	1	1	1	1	1	1	1	1	1	1	1	1	-1	1	1	-1	1	-1	-1	-1	-1	-1	-1	-1	-1	-1	-1	-1	-1
pcr2_PAO1	1	1	1	1	1	1	1	1	1	1	1	1	1	-1	1	1	-1	1	-1	-1	-1	-1	-1	-1	-1	-1	-1	-1	-1	-1
pcr3_PAO1	1	1	1	-1	1	1	1	1	1	1	1	1	1	-1	1	1	-1	1	-1	-1	-1	-1	-1	-1	-1	-1	-1	-1	-1	-1
pcr4_PAO1	1	1	1	1	1	1	1	1	1	1	1	1	1	-1	1	1	-1	1	-1	-1	-1	-1	-1	-1	-1	-1	-1	-1	-1	-1
pcrG_PAO1	1	1	1	1	1	1	1	1	1	1	1	1	1	-1	1	1	-1	1	-1	-1	-1	-1	-1	-1	-1	-1	-1	-1	-1	-1
pcrH_PAO1	1	1	1	1	1	1	1	1	1	-1	1	1	1	-1	1	1	-1	1	-1	-1	-1	-1	-1	-1	-1	-1	1	-1	-1	-1
pcrR_PAO1	1	1	1	1	1	1	1	1	1	1	1	1	1	-1	1	1	-1	1	-1	-1	-1	-1	-1	-1	-1	-1	-1	-1	-1	-1
pcrV_PAO1	1	1	1	1	1	1	1	1	1	1	1	1	1	-1	1	1	-1	1	-1	-1	-1	-1	-1	-1	-1	-1	-1	-1	-1	-1
popB_PAO1	1	1	1	1	1	1	1	1	1	1	1	1	1	-1	1	1	-1	1	-1	-1	-1	-1	-1	-1	-1	-1	-1	-1	-1	-1
popD_PAO1	1	1	1	-1	1	1	1	1	1	1	1	1	1	-1	1	1	-1	1	-1	-1	-1	-1	-1	-1	-1	-1	-1	-1	-1	-1
popN_PAO1	1	1	1	1	1	1	1	1	1	1	1	1	1	-1	1	1	-1	1	-1	-1	-1	-1	-1	-1	-1	-1	-1	-1	-1	-1
pscB_PAO1	1	1	1	1	1	1	1	1	1	1	1	1	1	-1	1	1	-1	1	-1	-1	-1	-1	-1	-1	-1	-1	-1	-1	-1	-1
pscD_PAO1	1	1	1	1	1	1	1	1	1	1	1	1	1	-1	1	1	-1	1	-1	-1	-1	-1	-1	-1	-1	-1	-1	-1	-1	-1
pscE_PAO1	1	1	1	-1	1	1	1	1	1	1	1	1	1	-1	1	1	-1	-1	-1	-1	-1	-1	-1	-1	-1	-1	-1	-1	-1	-1
pscF_PAO1	1	1	1	1	1	1	1	1	1	1	1	1	1	-1	1	1	-1	1	-1	-1	-1	-1	-1	-1	-1	-1	-1	-1	-1	-1
pscG_PAO1	1	1	1	1	1	1	1	1	1	1	1	1	1	-1	1	1	-1	1	-1	-1	-1	-1	-1	-1	-1	-1	-1	-1	-1	-1
pscH_PAO1	1	1	1	1	1	1	1	1	1	1	1	1	1	-1	1	1	-1	1	-1	-1	-1	-1	-1	-1	-1	-1	-1	-1	-1	-1
pscI_PAO1	1	1	1	1	1	1	1	1	1	1	1	1	1	-1	1	1	-1	1	-1	-1	-1	-1	-1	-1	-1	-1	-1	-1	-1	-1
pscJ_PAO1	1	1	1	1	1	1	1	1	1	1	1	1	1	-1	1	1	-1	1	1	-1	-1	-1	1	-1	-1	-1	1	-1	-1	1
pscK_PAO1	1	1	1	1	1	1	1	1	1	1	1	1	1	-1	1	1	-1	1	-1	-1	-1	-1	-1	-1	-1	-1	-1	-1	-1	-1
pscL_PAO1	1	1	1	1	1	1	1	1	1	1	1	1	1	-1	1	1	-1	1	-1	-1	-1	-1	-1	-1	-1	-1	-1	-1	-1	-1
pscO_PAO1	1	1	1	1	1	1	1	1	1	1	1	1	1	-1	1	1	-1	1	-1	-1	-1	-1	-1	-1	-1	-1	-1	-1	-1	-1
pscP_PAO1	1	1	1	1	1	1	1	1	1	-1	1	1	1	-1	1	1	-1	1	-1	-1	-1	-1	-1	-1	-1	-1	-1	-1	-1	-1
pscQ_PAO1	1	1	1	1	1	1	1	-1	1	1	1	1	1	-1	1	1	-1	1	-1	-1	-1	-1	-1	-1	-1	-1	-1	-1	-1	-1
pscR_PAO1	1	1	1	1	1	1	1	1	1	1	1	1	1	-1	1	1	1	1	1	-1	-1	-1	1	-1	-1	-1	1	-1	-1	1
pscS_PAO1	1	1	1	1	1	1	1	1	1	1	1	1	1	-1	1	1	1	1	1	-1	-1	-1	1	-1	-1	-1	1	-1	-1	1
pscT_PAO1	1	1	1	1	1	1	1	1	1	1	1	1	1	-1	1	1	1	1	1	-1	-1	-1	1	-1	-1	-1	1	-1	-1	1
pscU_PAO1	1	1	1	1	1	1	1	1	1	1	1	1	1	-1	1	1	1	1	1	-1	-1	-1	-1	-1	-1	-1	1	-1	-1	1
VgrG1_PAO1	1	1	1	-1	1	1	1	1	1	1	1	1	1	1	1	1	1	1	1	-1	-1	-1	-1	1	-1	-1	-1	-1	-1	-1
dotU_PAO1	1	1	1	1	1	1	-1	1	1	1	1	1	1	1	1	1	1	1	1	-1	-1	-1	-1	1	-1	-1	-1	-1	-1	-1
fha1_PAO1	1	1	1	1	1	1	1	1	1	1	1	1	1	1	1	1	1	1	1	-1	-1	-1	-1	1	-1	-1	-1	-1	-1	-1
hcp1_PAO1	1	1	1	1	1	1	1	1	1	1	1	1	1	1	1	1	1	1	1	-1	-1	-1	-1	1	1	1	-1	-1	-1	-1
hcpC_PAO1	1	1	1	-1	1	1	1	1	1	1	1	1	1	1	1	1	1	1	1	1	1	1	1	-1	1	1	1	1	1	1
hisH1_PAO1	1	1	1	1	1	1	1	1	1	1	1	1	1	1	1	1	1	1	1	-1	-1	-1	-1	1	1	1	-1	-1	-1	-1
hsiA1_PAO1	1	1	1	1	1	1	1	1	1	1	1	1	1	1	1	1	1	1	1	-1	-1	-1	-1	1	-1	-1	-1	-1	-1	-1
hsiB1_PAO1	1	1	1	1	1	1	1	1	1	1	1	1	1	1	1	1	1	1	1	-1	-1	-1	-1	1	-1	-1	-1	-1	-1	-1
hsiC1_PAO1	1	1	1	1	1	1	1	1	1	1	1	1	1	1	1	1	1	1	1	-1	-1	-1	-1	1	-1	-1	-1	-1	-1	-1
hsiE1_PAO1	1	1	1	1	1	1	1	1	1	1	1	1	1	1	1	1	1	1	-1	-1	-1	-1	-1	-1	-1	-1	-1	-1	-1	-1
hsiF1_PAO1	1	1	1	1	1	1	1	1	1	1	1	1	1	1	1	1	1	1	1	-1	-1	-1	-1	1	1	1	-1	-1	-1	-1
hsiG1_PAO1	1	1	1	1	1	1	1	1	1	1	1	1	1	1	1	1	1	1	1	-1	-1	-1	-1	1	1	1	-1	-1	-1	-1
clpV1_PAO1	1	1	1	1	1	1	1	1	1	1	1	1	1	1	1	1	1	1	1	-1	-1	-1	1	1	1	1	-1	-1	-1	-1
ppkA_PAO1	1	1	1	1	1	1	1	1	1	1	1	1	1	1	1	1	1	1	1	-1	-1	-1	-1	1	-1	-1	-1	1	1	1
pppA_PAO1	1	1	1	1	1	1	1	1	1	1	1	1	1	1	1	1	1	1	1	-1	-1	-1	-1	1	-1	-1	-1	1	-1	-1
pppB_PAO1	1	1	1	1	1	1	1	1	1	1	1	1	1	1	1	1	1	1	1	-1	-1	-1	-1	1	-1	-1	-1	-1	-1	-1
tagS_PAO1	1	1	1	1	1	1	1	1	1	1	1	1	1	1	1	1	1	1	1	-1	-1	-1	-1	1	-1	-1	-1	-1	-1	1
tagT_PAO1	1	1	1	-1	1	1	1	1	1	1	1	1	1	1	1	1	1	1	1	-1	-1	-1	-1	1	-1	-1	-1	-1	-1	1
PhzD2_PAO1	-1	1	1	1	1	1	1	1	1	1	1	-1	1	1	1	1	1	1	-1	-1	-1	-1	-1	-1	-1	-1	1	-1	-1	-1
PprB_two-component	1	1	1	1	1	1	1	1	1	1	1	1	1	1	1	1	1	1	-1	1	1	1	1	1	1	1	-1	-1	-1	1
RpoS_sigma	1	1	1	1	1	1	1	1	1	1	1	1	1	1	1	1	1	1	1	1	1	1	1	1	1	1	1	1	1	1
RsaL_regulatory	1	1	1	1	1	1	1	1	1	1	1	1	1	1	1	1	1	1	-1	-1	-1	-1	-1	-1	-1	-1	-1	-1	-1	-1
algR2_reulatory	1	1	1	1	1	1	1	1	1	1	1	1	1	1	1	1	1	1	1	1	1	1	1	1	1	1	1	1	1	1
fptA_PAO1	1	1	1	1	1	1	-1	1	1	1	1	1	1	1	1	1	1	1	1	-1	-1	-1	-1	1	1	-1	-1	-1	-1	1
fpvA_PAO1	-1	-1	1	-1	-1	1	-1	-1	-1	-1	-1	-1	1	1	-1	1	1	1	1	-1	1	1	1	1	1	-1	1	1	-1	1
lasI_PAO1	1	1	1	1	1	1	1	1	1	1	1	1	1	1	1	1	1	1	-1	-1	-1	-1	1	-1	-1	-1	-1	-1	-1	1
lasR_PAO1	1	1	1	1	1	1	1	1	1	1	1	1	1	1	1	1	-1	1	1	-1	-1	-1	1	1	1	1	1	-1	-1	1
pchA_PAO1	1	1	-1	1	1	1	-1	1	1	1	1	1	1	1	1	1	1	1	-1	-1	1	-1	-1	1	-1	-1	-1	-1	-1	1
pchB_PAO1	1	1	1	1	1	1	1	1	1	1	1	1	1	1	1	1	1	1	1	-1	1	-1	-1	1	1	1	-1	-1	-1	1
pchC_PAO1	1	1	-1	1	1	1	-1	1	1	1	1	1	1	1	1	1	1	1	-1	-1	-1	-1	-1	1	-1	-1	-1	-1	-1	1
pchD_PAO1	1	1	1	1	1	1	1	1	1	1	1	1	1	1	1	1	-1	1	-1	-1	1	-1	-1	1	-1	-1	-1	-1	-1	1
pchE_PAO1	1	1	-1	-1	1	1	1	1	1	1	1	1	1	1	1	1	1	1	-1	-1	-1	-1	-1	1	-1	-1	-1	-1	-1	1
pchF_PAO1	1	1	-1	1	1	1	1	1	1	1	1	1	1	1	1	1	1	1	-1	-1	-1	-1	-1	1	-1	-1	-1	-1	-1	-1
pchG_PAO1	1	1	-1	1	1	1	1	1	1	1	1	1	1	1	1	1	1	1	-1	-1	-1	-1	-1	-1	-1	-1	-1	-1	-1	1
pchI_PAO1	1	1	1	1	1	1	-1	1	1	1	1	1	1	1	1	1	1	1	-1	-1	-1	-1	-1	1	-1	-1	-1	-1	-1	-1
pchR_PAO1	1	1	1	1	1	1	1	1	1	1	1	1	1	1	1	1	1	1	-1	-1	-1	-1	-1	1	-1	-1	-1	-1	-1	1
phzA1_PAO1	1	1	1	-1	1	1	1	1	1	1	1	1	1	1	1	1	1	1	-1	-1	-1	-1	-1	-1	-1	-1	-1	-1	-1	-1
phzA2_PAO1	1	1	1	-1	1	1	1	-1	1	1	1	1	1	1	1	1	1	1	-1	-1	-1	-1	-1	-1	-1	-1	-1	-1	-1	-1
phzB1_PAO1	1	1	1	-1	1	1	1	1	1	1	1	1	1	1	1	1	1	1	-1	-1	-1	-1	-1	-1	-1	-1	-1	-1	-1	-1
phzB2_PAO1	1	1	1	-1	1	1	1	-1	-1	-1	1	1	1	1	1	1	1	1	-1	-1	-1	-1	-1	-1	-1	-1	-1	-1	-1	-1
phzC1_PAO1	1	1	1	1	1	1	1	1	1	1	1	1	1	1	1	1	1	1	-1	-1	-1	-1	-1	-1	-1	-1	-1	-1	-1	-1
phzC2_PAO1	1	1	1	1	1	1	1	1	1	1	1	1	1	1	1	1	1	1	-1	-1	-1	-1	-1	-1	-1	-1	-1	-1	-1	-1
phzD1_PAO1	-1	1	1	1	1	1	1	1	1	1	1	-1	1	1	1	1	1	1	-1	-1	-1	-1	-1	-1	-1	-1	1	-1	-1	-1
phzE1_PAO1	1	1	1	1	1	1	1	1	1	1	1	1	1	1	1	1	1	1	-1	-1	-1	-1	-1	-1	-1	-1	-1	-1	-1	-1
phzE2_PAO1	1	1	1	1	1	1	1	1	1	1	1	1	1	1	1	1	1	1	-1	-1	-1	-1	-1	-1	-1	-1	-1	-1	-1	-1
phzF1_PAO1	1	1	1	1	1	1	1	1	1	1	1	1	1	1	1	1	1	1	-1	-1	-1	-1	-1	-1	-1	-1	-1	-1	-1	-1
phzF2_PAO1	1	1	1	1	1	1	1	1	1	1	1	1	1	1	1	1	1	1	-1	-1	-1	-1	-1	-1	-1	-1	-1	-1	-1	-1
phzG1_PAO1	1	1	1	1	1	1	1	1	1	1	1	1	1	1	1	1	1	1	-1	-1	-1	-1	-1	-1	-1	-1	-1	-1	-1	-1
phzH_PAO1	1	1	1	1	1	1	1	1	1	1	1	1	1	-1	1	1	1	1	-1	-1	-1	-1	-1	-1	-1	-1	-1	-1	-1	-1
phzM_PAO1	1	1	1	1	1	1	1	1	1	1	1	1	1	1	1	1	1	1	-1	-1	1	-1	-1	-1	-1	-1	-1	-1	-1	-1
phzS_PAO1	1	1	1	1	1	1	1	1	1	1	1	1	1	1	1	1	1	1	-1	-1	1	-1	-1	-1	-1	-1	-1	1	-1	-1
pvdA_PAO1	1	1	1	1	1	1	1	1	1	1	1	1	1	1	1	1	1	1	1	1	1	1	1	1	1	1	1	1	1	1
pvdE_PAO1	1	1	1	1	1	1	1	1	1	1	1	1	1	1	1	1	1	1	1	1	1	1	1	1	1	1	1	1	-1	1
pvdS_PAO1	1	1	1	1	1	1	1	1	1	1	1	1	1	1	1	1	1	1	1	1	1	1	1	1	1	1	1	1	-1	1
qscR_QS	1	1	1	1	1	1	1	1	1	1	1	1	1	1	1	1	1	1	1	-1	1	1	1	1	1	1	1	-1	-1	1
rhlA_PAO1	1	1	1	1	1	1	1	1	1	1	1	1	1	1	1	1	1	1	-1	-1	-1	-1	1	-1	-1	-1	-1	-1	-1	-1
rhlB_PAO1	1	1	1	1	1	1	1	1	1	1	1	1	1	1	1	1	1	1	-1	-1	-1	-1	1	-1	-1	-1	-1	-1	-1	-1
rhlI_PAO1	1	1	1	1	1	1	-1	1	1	1	1	1	1	1	1	1	1	1	-1	-1	-1	-1	1	-1	-1	-1	-1	-1	-1	-1
rhlR_PAO1	1	1	1	1	1	1	-1	1	1	1	1	1	1	1	1	1	1	1	-1	-1	-1	-1	1	1	1	1	-1	-1	-1	1
rpoN_RNA	1	1	1	1	1	1	1	1	1	1	1	1	1	1	1	1	1	1	1	1	1	1	1	1	1	1	1	1	1	1
rsmA_PAO1	1	1	1	1	1	1	1	1	1	1	1	1	1	1	1	1	1	1	1	1	1	1	1	1	1	1	1	1	1	1
vfr_transcriptional	1	1	1	1	1	1	1	1	1	1	1	1	1	1	1	1	1	1	1	1	1	1	1	1	1	1	1	1	1	1
FLEN_PAO1	1	1	1	1	1	1	1	1	1	1	1	1	1	1	1	1	1	1	1	1	1	1	1	1	1	1	1	1	1	1
FLER_PAO1	1	1	1	1	1	1	1	1	-1	1	1	1	1	1	1	1	1	1	1	1	1	1	1	1	1	1	1	1	1	1
PA0456_PAO1	1	1	1	1	1	1	1	1	1	1	1	1	1	1	1	1	1	1	-1	1	-1	-1	-1	-1	1	1	-1	1	-1	-1
PA0745_PAO1(dspl)	1	1	1	1	1	1	1	1	1	1	1	1	1	1	1	1	1	1	-1	1	-1	-1	-1	-1	-1	-1	-1	1	1	-1
PA2015_PAO1 (liuA)	1	1	1	1	1	1	1	1	1	1	1	1	1	1	1	1	1	1	1	1	1	1	1	1	1	1	1	1	1	1
PA2550_PAO1	1	1	1	1	1	1	-1	1	1	1	1	1	1	1	1	1	1	1	1	1	1	1	1	1	1	1	1	1	1	1
PA14_27700	-1	-1	1	1	-1	1	1	1	1	1	1	1	1	-1	1	-1	1	1	-1	-1	-1	-1	-1	-1	-1	-1	-1	-1	-1	-1
TonB1_PAO1	1	1	1	1	1	1	1	1	1	1	1	1	1	1	1	1	1	1	-1	1	-1	-1	-1	-1	-1	-1	-1	-1	1	-1
alg44_PAO1	1	1	1	1	1	1	1	1	1	1	1	1	1	1	1	1	1	1	1	1	1	1	1	1	1	1	1	1	-1	1
alg8_PAO1	1	1	1	1	1	1	1	1	1	1	1	1	1	1	1	1	1	1	1	1	1	1	1	1	1	1	1	1	-1	1
algB_PAO1	1	1	1	1	1	1	1	1	1	1	1	1	1	1	1	1	1	1	1	1	1	1	1	1	1	1	1	1	1	1
algD_PAO1	1	1	1	1	1	1	1	1	1	1	1	1	1	1	1	1	1	1	1	1	1	1	1	1	1	1	1	1	-1	1
algE_PAO1	1	1	1	1	1	1	-1	1	1	1	1	1	1	1	1	1	1	1	1	1	1	1	1	1	1	1	1	1	-1	1
algF_PAO1	1	1	1	1	1	1	1	1	1	1	1	1	1	1	1	1	1	1	1	1	1	1	1	1	1	1	1	1	-1	1
algG_PAO1	1	1	1	1	1	1	-1	1	1	1	1	1	1	1	1	1	1	1	1	1	1	1	1	1	1	1	1	1	-1	1
algI_PAO1	1	1	1	-1	1	1	1	1	1	1	1	1	1	1	1	1	1	1	1	1	1	1	1	1	1	1	1	1	1	1
algJ_PAO1	1	1	1	1	1	1	-1	1	1	1	1	1	1	1	1	1	1	1	1	1	1	1	1	1	1	1	1	1	-1	1
algK_PAO1	1	1	1	1	1	1	1	1	1	1	1	1	1	1	1	1	1	1	1	1	1	1	1	1	1	1	1	1	-1	1
algL_PAO1	1	1	1	1	1	1	1	1	1	1	1	1	1	1	1	1	1	1	1	1	1	1	1	1	1	1	1	1	-1	1
algP_PAO1	-1	1	1	-1	1	1	1	1	1	1	1	1	1	1	1	1	1	1	1	1	1	1	1	1	1	1	1	1	1	1
algQ_PAO1	1	1	1	1	1	1	1	1	1	1	1	1	1	1	1	1	1	1	1	1	1	1	1	1	1	1	1	1	1	1
algU_PAO1	1	1	1	1	1	1	1	1	1	1	1	1	1	1	1	1	1	1	1	1	1	1	1	1	1	1	1	1	1	1
algX_PAO1	1	1	1	1	1	1	1	1	1	1	1	1	1	1	1	1	1	1	1	1	1	1	1	1	1	1	1	1	-1	1
algZ_PAO1	1	1	1	1	1	1	1	1	1	1	1	1	1	1	1	1	1	1	1	1	-1	-1	-1	-1	-1	-1	-1	1	1	1
alga_PAO1	1	1	1	1	1	1	1	1	1	1	1	1	1	1	1	1	1	1	1	1	1	1	1	1	1	1	1	1	1	1
aprA_PAO1	1	1	1	1	1	1	1	1	1	1	1	1	1	1	1	1	1	1	1	-1	1	1	1	1	-1	1	1	1	-1	1
aruB_PAO1	1	1	1	1	1	1	1	1	1	1	1	1	1	1	1	1	1	1	1	1	1	1	1	1	1	1	1	1	-1	1
aruC_PAO1	1	1	1	1	1	1	1	1	1	1	1	1	1	1	1	1	1	1	1	1	1	1	1	1	1	1	1	1	1	1
aruD_PAO1	1	1	1	1	1	1	1	1	1	1	1	1	1	1	1	1	1	1	1	1	1	1	1	1	1	1	1	1	-1	1
aruG_PAO1	1	1	1	1	1	1	1	1	1	1	1	1	1	1	1	1	1	1	1	1	1	1	1	1	1	1	1	1	-1	1
bfiS_PAO1	1	1	-1	1	1	1	1	1	1	1	1	1	1	1	1	1	1	1	1	1	-1	1	-1	1	1	1	-1	1	-1	1
chpA_PAO1	1	1	1	1	1	1	1	1	1	1	1	1	1	1	1	1	1	1	1	1	1	1	1	1	1	1	1	1	-1	1
chpB_PAO1	1	1	1	1	1	1	1	1	1	1	1	1	1	1	1	1	1	1	-1	1	-1	-1	-1	-1	-1	-1	-1	1	1	-1
chpC_PAO1	1	1	1	1	1	1	1	1	1	1	1	1	1	1	1	1	1	1	1	1	1	1	1	1	1	1	1	1	1	1
chpD_PAO1	1	1	1	1	1	1	1	1	1	1	1	1	1	1	1	1	1	1	-1	-1	-1	-1	-1	-1	-1	-1	-1	-1	-1	-1
chpE_PAO1	1	1	1	1	1	1	1	1	1	1	1	1	1	1	1	1	1	1	-1	-1	-1	-1	1	-1	-1	-1	-1	1	-1	-1
cif_PAO1	1	1	1	1	1	1	1	1	1	1	1	1	1	-1	1	1	1	1	1	1	-1	1	1	1	-1	-1	-1	1	-1	-1
clpA_PAO1	1	1	1	1	1	1	1	1	1	1	1	1	1	1	1	1	1	1	1	1	1	1	1	1	1	1	1	1	1	1
cyaA_PAO1	1	1	1	1	1	1	1	1	1	1	1	1	1	1	1	1	1	1	1	1	1	1	1	1	1	1	1	1	1	1
cyaB_PAO1	1	1	1	1	1	1	1	1	1	1	1	1	1	1	1	1	1	1	-1	1	-1	-1	-1	-1	-1	-1	-1	1	1	-1
czcR_PAO1	1	1	1	1	1	1	1	1	1	1	1	1	1	1	1	1	1	1	-1	1	1	1	1	1	1	1	-1	-1	1	1
fimT_PAO1	1	1	1	-1	1	1	1	1	1	1	1	1	-1	1	1	1	1	1	-1	-1	-1	-1	-1	-1	-1	-1	-1	-1	-1	-1
fimU_PAO1	1	1	1	1	1	1	1	1	1	1	1	1	1	1	1	1	1	1	1	1	-1	1	1	-1	-1	-1	1	1	1	1
fimV_PAO1	1	1	1	1	1	1	1	1	1	1	1	1	1	1	1	1	1	1	1	1	1	1	1	-1	1	1	1	1	1	1
flgc_PAO1	1	1	1	1	1	1	1	1	1	1	1	1	1	1	1	1	1	1	1	1	1	1	1	1	1	1	1	1	1	1
flgd_PAO1	1	1	1	1	1	1	1	1	1	1	1	1	1	1	1	1	1	1	1	1	1	1	1	1	1	1	1	1	1	1
flgf_PAO1	1	1	1	1	1	1	1	1	1	1	1	1	1	1	1	1	1	1	1	1	1	1	1	1	1	1	1	1	1	1
flgg_PAO1	1	1	1	1	1	1	1	1	1	1	1	1	1	1	1	1	1	1	1	1	1	1	1	1	1	1	1	1	1	1
flgh_PAO1	1	1	1	1	1	1	1	1	1	1	1	1	1	1	1	1	1	1	1	1	1	1	1	1	1	1	1	1	1	1
flgi_PAO1	1	1	1	1	1	1	1	1	1	1	1	1	1	1	1	1	1	1	1	1	1	1	1	1	1	1	1	1	1	1
flgj_PAO1	1	1	1	1	1	1	1	1	1	1	1	1	1	1	1	1	1	1	1	1	1	1	1	1	1	1	1	1	1	1
flgk_PAO1	1	1	1	1	1	1	1	1	1	1	1	1	1	1	1	1	1	1	1	1	1	1	1	1	1	1	1	1	1	1
flgl_PAO1	1	1	1	1	1	1	1	1	1	1	1	1	1	1	1	1	1	1	1	1	1	1	1	1	1	1	1	1	1	1
flha_PAO1	1	1	1	1	1	1	1	1	1	1	1	1	1	1	1	1	1	1	1	1	1	1	1	1	1	1	1	1	1	1
flhb_PAO1	1	1	1	1	1	1	1	1	1	1	1	1	1	1	1	1	1	1	1	1	1	1	1	1	1	1	1	1	1	1
flhf_PAO1	1	1	1	1	1	1	1	1	1	1	1	1	1	1	1	1	1	1	1	1	1	1	1	1	1	1	1	1	1	1
fliQ_PAO1	1	1	1	1	1	1	1	1	1	1	1	1	1	1	1	1	1	1	1	1	1	1	1	1	1	1	1	1	1	1
fliR_PAO1	1	1	1	1	1	1	1	1	1	1	1	1	1	1	1	1	1	1	1	1	1	1	1	1	1	1	1	1	1	1
flic_PAO1	1	1	1	1	1	1	1	1	1	1	1	1	1	1	1	1	1	1	1	1	1	1	1	1	1	1	1	1	1	1
flid_PAO1	1	1	1	1	1	1	1	1	1	1	1	1	1	1	1	1	1	1	1	1	1	1	1	1	1	1	1	1	1	1
flie_PAO1	1	1	1	1	1	1	1	1	1	1	1	1	1	1	1	1	1	1	1	1	1	1	1	1	1	1	1	1	1	1
flif_PAO1	1	1	1	1	1	1	-1	1	1	1	1	1	1	1	1	1	1	1	1	1	1	1	1	1	1	1	1	1	1	1
flig_PAO1	1	1	1	1	1	1	1	1	1	1	1	1	1	1	1	1	1	1	1	1	1	1	1	1	1	1	1	1	1	1
flih_PAO1	1	1	1	1	1	1	1	1	1	1	-1	1	1	1	1	1	1	1	1	1	1	1	1	1	1	1	1	1	1	1
flii_PAO1	1	1	1	1	1	1	1	1	1	1	1	1	1	1	1	1	1	1	1	1	1	1	1	1	1	1	1	1	1	1
flij_PAO1	1	1	1	1	1	1	1	1	1	1	1	1	1	1	1	1	1	1	1	1	1	1	1	1	1	1	1	1	1	1
flim_PAO1	1	1	1	1	1	1	1	1	1	1	1	1	1	1	1	1	1	1	1	1	1	1	1	1	1	1	1	1	1	1
flin_PAO1	1	1	1	1	1	1	1	1	1	1	1	1	1	1	1	1	1	1	1	1	1	1	1	1	1	1	1	1	1	1
flio_PAO1	1	1	1	1	1	1	1	1	1	1	1	1	1	1	1	1	1	1	1	1	1	1	1	1	1	1	1	1	1	1
flip_PAO1	1	1	1	1	1	1	1	1	1	1	1	1	1	1	1	1	1	1	1	1	1	1	1	1	1	1	1	1	1	1
gshA_PAO1	1	1	1	1	1	1	1	1	1	1	1	1	1	1	1	1	1	1	1	1	1	1	1	1	1	1	1	1	1	1
gshB_PAO1	1	1	1	1	1	1	1	1	1	1	1	1	1	1	1	1	1	1	1	1	1	1	1	1	1	1	1	1	1	1
hcnA_PAO1	1	1	1	1	1	1	1	1	1	1	1	1	1	1	1	1	1	1	1	1	1	1	-1	1	-1	-1	-1	-1	-1	-1
hcnB_PAO1	1	1	1	1	1	1	1	1	1	1	1	1	1	1	1	1	1	1	1	-1	1	1	-1	1	-1	1	-1	-1	-1	1
hcnC_PAO1	1	1	1	1	1	1	1	1	1	1	1	1	1	1	1	1	1	1	1	-1	1	1	-1	1	-1	-1	-1	-1	-1	-1
hemK_PAO1	1	1	1	1	1	1	1	1	1	1	1	1	1	1	1	1	1	1	1	1	1	1	1	1	1	1	1	1	1	1
hisF2_PAO1	1	1	-1	-1	1	-1	-1	-1	-1	-1	-1	-1	-1	1	-1	1	-1	-1	1	-1	-1	-1	-1	-1	-1	-1	-1	-1	-1	-1
kdpD_PAO1	1	1	1	1	1	1	1	1	1	1	1	1	1	1	1	1	1	1	1	1	1	1	1	1	1	1	1	1	-1	1
kinB_PAO1	1	1	1	1	1	1	-1	1	1	1	1	1	1	1	1	1	1	1	1	1	1	1	1	1	1	1	1	1	1	1
lpdG_P_aeruginosa_213BR	1	1	1	1	1	1	1	1	1	1	1	1	1	1	1	1	1	1	1	1	1	1	1	1	1	1	1	1	1	1
lptA_PAO1	1	1	1	1	1	1	1	1	1	1	1	1	1	1	1	1	1	1	1	1	1	1	1	1	1	1	1	1	1	1
lysC_PAO1	1	1	1	1	1	1	1	1	1	1	1	1	1	1	1	1	1	1	1	1	1	1	1	1	1	1	1	1	1	1
motC_PAO1	1	1	1	1	1	1	1	1	1	1	1	1	1	1	1	1	1	1	1	1	1	1	1	1	1	1	1	1	1	1
motD_PAO1	1	1	1	1	1	1	1	1	1	1	1	1	1	1	1	1	1	1	1	1	1	1	1	1	1	1	1	1	1	1
mucA_PAO1	1	1	-1	1	1	1	1	1	1	1	1	1	1	1	1	1	1	-1	1	1	1	1	1	1	1	1	1	1	1	1
mucB_PAO1	1	1	1	1	1	1	1	1	1	1	1	1	1	1	1	1	1	1	1	1	1	1	1	1	1	1	1	1	1	1
mucC_PAO1	1	1	1	1	1	1	1	1	1	1	1	1	1	1	1	1	1	1	-1	1	-1	-1	-1	-1	-1	-1	-1	-1	1	-1
muxA_PAO1	1	1	1	1	1	1	1	1	1	1	1	1	1	1	1	1	1	1	1	1	1	1	1	1	1	1	1	1	1	1
oxyR_PAO1	1	1	1	1	1	1	1	1	1	1	1	1	1	1	1	1	1	1	1	1	1	1	1	1	1	1	1	1	1	1
pasP_PAO1	1	1	1	1	1	1	1	1	1	1	1	1	1	1	1	1	1	1	1	1	1	1	1	1	1	1	1	1	1	1
pepP_PAO1	1	1	1	1	1	1	1	1	1	1	1	1	1	1	1	1	1	-1	1	1	1	1	1	1	1	1	1	1	1	1
pfm_PAO1	1	1	1	1	1	1	1	1	1	1	1	1	1	1	1	1	1	1	-1	1	1	-1	1	1	1	1	-1	-1	-1	-1
pilA_PAO1	-1	-1	-1	-1	-1	-1	-1	1	1	1	1	-1	-1	-1	1	1	-1	-1	1	-1	1	-1	1	1	1	1	1	-1	-1	-1
pilD_PAO1	1	1	1	1	1	1	1	1	1	1	1	1	1	1	1	1	1	1	1	1	1	1	1	1	1	1	1	1	1	1
pilE_PAO1	1	1	1	1	1	1	1	1	1	1	1	1	1	1	1	1	1	1	1	1	1	1	1	1	1	1	-1	-1	1	1
pilF_PAO1	1	1	1	1	1	1	1	1	1	1	1	1	1	1	1	1	1	1	1	1	1	1	1	1	1	1	1	1	1	1
pilG_PAO1	1	1	1	1	1	1	1	1	1	1	1	1	1	1	1	1	1	1	1	1	1	1	1	1	1	1	1	1	1	1
pilH_PAO1	1	1	1	1	1	1	1	1	1	1	1	1	1	1	1	1	1	1	1	1	1	1	1	1	1	1	1	1	1	1
pilI_PAO1	1	1	1	1	1	1	1	1	1	1	1	1	1	1	1	1	1	1	1	1	1	1	1	1	1	1	1	1	1	1
pilJ_PAO1	1	1	1	1	1	1	-1	1	1	1	1	1	1	1	1	1	1	1	1	1	1	1	1	1	1	1	1	1	1	1
pilK_PAO1	1	1	1	1	1	1	1	1	1	1	1	1	1	1	1	1	1	1	-1	1	-1	-1	-1	-1	-1	-1	-1	1	1	-1
pilM_PAO1	1	1	1	1	1	1	1	1	1	1	1	1	1	1	1	1	1	1	1	1	1	1	1	1	1	1	1	1	1	1
pilN_PAO1	1	1	1	1	1	1	1	1	1	1	1	1	1	1	1	1	1	1	1	1	1	1	1	1	1	1	1	1	1	1
pilO_PAO1	1	1	1	1	1	1	1	1	1	1	1	1	1	1	1	1	-1	1	1	1	-1	1	1	1	-1	-1	1	1	1	1
pilP_PAO1	1	1	1	1	1	1	1	1	1	1	1	1	1	1	1	1	1	1	1	1	1	1	1	1	-1	-1	1	1	1	1
pilQ_PAO1	1	1	1	1	1	1	1	1	1	1	1	1	1	1	1	1	1	1	1	1	1	1	1	1	1	1	1	1	1	1
pilR_PAO1	1	1	1	1	1	1	1	1	1	1	1	1	1	1	1	1	1	1	1	1	-1	1	1	1	-1	-1	1	1	1	1
pilS_PAO1	1	1	1	1	1	1	1	1	1	1	1	1	1	1	1	1	-1	1	1	1	-1	1	-1	-1	-1	-1	-1	1	1	1
pilT_PAO1	1	1	1	1	1	1	1	1	1	1	1	1	1	1	1	1	1	1	1	1	1	1	1	1	1	1	1	1	1	1
pilU_PAO1	1	1	1	1	1	1	1	1	1	1	1	1	1	1	1	1	1	1	1	1	-1	1	-1	-1	-1	-1	-1	1	-1	1
pilV_PAO1	1	1	1	1	1	1	1	1	1	1	1	1	-1	1	1	1	1	-1	1	1	-1	1	-1	1	-1	-1	-1	-1	1	1
pilW_PAO1	1	1	1	1	1	1	1	1	1	1	1	1	1	1	1	1	1	1	1	1	-1	1	-1	-1	-1	-1	-1	-1	1	-1
pilX_PAO1	1	1	1	1	1	1	1	1	1	1	1	1	1	1	1	1	1	1	-1	1	-1	-1	-1	-1	-1	-1	-1	-1	1	-1
pilY1_PAO1	1	1	-1	1	1	1	1	1	1	1	1	1	1	1	1	1	1	1	1	1	-1	1	-1	1	-1	-1	-1	-1	1	1
pilY2_PAO1	1	1	1	1	1	1	1	1	1	1	1	1	-1	1	1	1	1	-1	-1	-1	-1	-1	-1	-1	-1	-1	-1	-1	-1	-1
pilZ_PAO1	1	1	1	1	1	1	1	1	1	1	1	1	1	1	1	1	1	1	1	1	-1	1	-1	-1	-1	-1	-1	1	1	1
plcB_PAO1	1	1	1	1	1	1	1	1	1	1	1	1	1	1	1	1	1	1	-1	-1	-1	-1	-1	-1	-1	-1	-1	-1	-1	-1
plcN_PAO1	1	1	1	1	1	1	1	1	1	1	1	1	1	1	1	1	1	1	-1	-1	-1	-1	-1	1	-1	-1	-1	-1	-1	1
pldA_PAO1	-1	-1	-1	1	-1	1	-1	-1	-1	-1	-1	1	1	-1	-1	1	-1	-1	-1	-1	-1	-1	-1	-1	-1	-1	-1	-1	-1	-1
prpB_PAO1	1	1	1	1	1	1	1	1	1	1	1	1	1	1	1	1	1	1	1	1	1	1	1	1	1	1	1	1	1	1
prpC_PAO1	1	1	-1	1	1	1	1	1	1	1	1	1	1	1	1	1	1	1	1	1	1	1	1	1	1	1	1	1	1	1
ptsP_PAO1	1	1	1	1	1	1	1	1	1	1	1	1	1	1	1	1	1	1	1	1	1	1	1	1	1	1	1	1	1	1
rhlC_PAO1	1	1	1	1	1	1	1	1	1	1	1	1	1	-1	1	1	1	1	-1	-1	-1	-1	1	-1	-1	-1	-1	-1	-1	-1
soxR_PAO1	1	1	1	1	1	1	1	1	1	1	1	1	1	1	1	1	1	1	1	1	1	1	1	1	1	1	-1	-1	1	-1
waaF_PAO1	1	1	-1	1	1	1	1	1	1	1	1	1	1	1	1	1	1	1	1	1	1	1	1	1	1	1	1	1	1	1
waaG_PAO1	1	1	1	1	1	1	1	1	1	1	1	1	1	1	1	1	1	1	1	1	1	1	1	1	1	1	1	1	1	1
waaP_PAO1	1	1	-1	1	1	1	1	1	1	1	1	1	1	1	1	1	1	1	1	1	1	1	1	1	1	1	1	1	1	1
wbpH_PAO1	-1	-1	-1	-1	-1	-1	-1	-1	-1	-1	-1	-1	-1	-1	-1	1	-1	-1	-1	1	-1	-1	1	-1	-1	-1	-1	-1	-1	-1
wbpI_PAO1	1	1	-1	1	1	1	-1	-1	-1	-1	-1	1	1	1	-1	1	1	-1	1	1	1	-1	1	1	-1	1	1	1	-1	1
wbpJ_PAO1	1	1	-1	-1	1	-1	1	-1	-1	-1	-1	-1	-1	1	-1	1	1	1	1	-1	1	-1	-1	1	-1	-1	1	-1	-1	-1
wbpK_PAO1	-1	-1	1	-1	-1	1	-1	1	1	1	1	1	1	1	-1	1	-1	-1	1	1	1	1	1	1	1	1	1	-1	-1	1
wbpL_PAO1	1	1	1	-1	1	1	1	1	1	1	1	1	1	1	1	1	1	1	1	1	1	1	1	1	1	1	1	-1	-1	1
wbpM_PAO1	1	1	1	1	1	1	1	1	1	1	1	1	1	1	1	1	1	1	1	1	1	1	1	1	1	1	1	1	1	1
wzx_PAO1	1	1	-1	-1	1	-1	-1	-1	-1	-1	-1	-1	-1	-1	-1	1	-1	-1	1	1	-1	-1	-1	-1	-1	-1	-1	-1	-1	-1
wzy_PAO1	1	1	-1	-1	1	-1	-1	-1	-1	-1	-1	-1	-1	-1	-1	1	-1	-1	-1	-1	-1	-1	-1	-1	-1	-1	-1	-1	-1	-1
wzz_PAO1	-1	1	1	1	1	1	1	1	1	1	1	-1	1	1	1	1	1	-1	1	1	1	-1	-1	-1	-1	-1	1	-1	-1	-1

## Sheet: Suppl. Table 3
Supplementary Table 3. Pairwise comparisons of the values obtained from the survival graph of the oral infection. The statistical test used was a chi-square (upper table). Normalized values obtained by dividing the values with the row average (lower table).
Chi-Square	19BR	20265scv	213BR	2192	39016	9BR	B136-33	Bras.NFM	c3719	CA10	CF5	DC3000	Denitrif	Entomoph	F1	KT2440	LES431	LESB58	MTB1	NCGM2.S1	PA14	PA7	PACS2	PAO1	PF5	PFO1	RP73	Stutzeri	UK4	UW4
19BR		171.59	1.15	105.66	12.98	55.31	17.68	187.97	178.37	117.17	152.74	185.43	181.56	0.92	130.17	135.36	149.15	113.97	0.22	121.3	0.37	86.23	238.4	128.88	233.61	173.15	139.63	158.59	259.57	183.74
20265scv	171.59		113.61	22.93	122	85.73	169.61	208.51	157.32	14.91	110.74	197.74	105.64	231.72	1.29	7.97	31.31	8.75	181.93	37.2	304.83	10.38	119.2	0.09	227.31	159.98	132.9	158.01	235.32	191.37
213BR	1.15	113.61		54.74	0.31	12	19.15	193.1	181.15	86.87	152.39	187.14	166.13	2.69	76.58	56.75	39.99	48.68	4.63	67.86	4.64	52.74	229.09	104.26	240.66	175.02	141.48	160.65	259.86	187.17
2192	105.66	22.93	54.74		57.96	18.98	136.13	211.59	182.15	37.67	137.36	202.69	134.29	148.87	15.27	0.67	1.1	0.3	109.85	0.29	196.43	0.79	177.86	19.51	251.75	176.5	152.15	169.86	259.09	199.69
39016	12.98	122	0.31	57.96		13.26	49.66	195.09	178.14	84.6	152.56	189.85	163.62	11.36	85.69	73.73	60.17	57.54	11.96	97.25	18.34	51.18	217.56	98.65	228.28	178.47	143.73	160.81	257.91	188.4
9BR	55.31	85.73	12	18.98	13.26		90.74	194.17	178.02	54.61	149.09	186.26	150.75	71.03	49.76	22.86	11.22	15.91	47.39	45.7	81.04	23.26	211.03	66.86	235.57	170.45	139.72	155.89	251.28	188.66
B136-33	17.68	169.61	19.15	136.13	49.66	90.74		183.63	169.7	131.2	147.81	180.41	174.24	34.12	143.17	178.99	177.96	140.32	11.98	161.23	43.52	102.22	221.4	130.04	216.25	170.8	133.73	155.22	252	177.58
Bras.NFM	187.97	208.51	193.1	211.59	195.09	194.17	183.63		30.31	120.57	42.75	2.52	62.55	210.87	143.51	167.06	195.36	192.73	206.7	204.72	286.37	192.8	95.9	207.09	89.08	14.04	24.38	22.48	16.79	5.89
c3719	178.37	157.32	181.15	182.15	178.14	178.02	169.7	30.31		58.02	2.77	16.67	9.37	203.36	79.13	120.07	162.36	140.41	194.68	189.6	278.82	158.24	25.26	160.73	6.33	4.38	0.01	0.79	3.82	15.57
CA10	117.17	14.91	86.87	37.67	84.6	54.61	131.2	120.57	58.02		32.62	103.54	25.34	148.51	2.24	16.45	34.96	20.35	123.14	44.65	191.07	23.56	17.24	15.73	50.61	75	50.21	63.67	105.02	98.87
CF5	152.74	110.74	152.39	137.36	152.56	149.09	147.81	42.75	2.77	32.62		29.33	1.45	181.04	53.15	86.99	128.22	106.67	171.04	153.83	250.98	114.66	10.37	110.02	2.56	11.32	3.66	6.13	12.16	21.23
DC3000	185.43	197.74	187.14	202.69	189.85	186.26	180.41	2.52	16.67	103.54	29.33		46.27	207.51	128.99	154.32	185.74	180.12	202.21	195.44	281.35	182.73	78.6	197.1	60.63	3.54	13.44	8.81	6.51	0.35
Denitrif	181.56	105.64	166.13	134.29	163.62	150.75	174.24	62.55	9.37	25.34	1.45	46.27		208.19	42.29	75.46	121.22	99.12	192.1	132.78	276.81	109.87	3.77	107.72	0.2	23.65	8.05	15.45	25.78	38.9
Entomoph	0.92	231.72	2.69	148.87	11.36	71.03	34.12	210.87	203.36	148.51	181.04	207.51	208.19		159.83	176.96	173.15	146.4	0.72	214.73	0.42	122.79	276.78	179.2	265.13	199.49	163.34	180.81	286.89	206.86
F1	130.17	1.29	76.58	15.27	85.69	49.76	143.17	143.51	79.13	2.24	53.15	128.99	42.29	159.83		6.41	23.13	11.79	131.07	10.15	201.2	8.72	40.42	1.71	88.22	96.46	66.29	85.45	133.47	122.66
KT2440	135.36	7.97	56.75	0.67	73.73	22.86	178.99	167.06	120.07	16.45	86.99	154.32	75.46	176.96	6.41		4.56	0.71	139.06	0.39	223.82	0	92.92	7.17	123.21	131.76	101.32	117.09	184.64	149.58
LES431	149.15	31.31	39.99	1.1	60.17	11.22	177.96	195.36	162.36	34.96	128.22	185.74	121.22	173.15	23.13	4.56		2.5	117.08	9.23	209.9	3.66	159.16	25.79	207.34	166.35	132.84	151.47	235.9	183.19
LESB58	113.97	8.75	48.68	0.3	57.54	15.91	140.32	192.73	140.41	20.35	106.67	180.12	99.12	146.4	11.79	0.71	2.5		109.91	1.01	192.04	0.15	114.55	6.32	167.91	153.62	120.1	138.88	217.13	175.79
MTB1	0.22	181.93	4.63	109.85	11.96	47.39	11.98	206.7	194.68	123.14	171.04	202.21	192.1	0.72	131.07	139.06	117.08	109.91		164.65	0.65	89.4	255.18	145.82	254.81	193.66	156.12	175.42	280.44	201.42
NCGM2.S1	121.3	37.2	67.86	0.29	97.25	45.7	161.23	204.72	189.6	44.65	153.83	195.44	132.78	214.73	10.15	0.39	9.23	1.01	164.65		251.62	2.13	200.55	42.51	247.58	173.91	153.32	171.16	254.02	196.43
PA14	0.37	304.83	4.64	196.43	18.34	81.04	43.52	286.37	278.82	191.07	250.98	281.35	276.81	0.42	201.2	223.82	209.9	192.04	0.65	251.62		147.45	378.62	258.07	372.5	276.53	237.61	256.19	387.73	280.28
PA7	86.23	10.38	52.74	0.79	51.18	23.26	102.22	192.8	158.24	23.56	114.66	182.73	109.87	122.79	8.72	0	3.66	0.15	89.4	2.13	147.45		138.39	7.57	216.77	152.75	126.07	144.91	227.38	180.04
PACS2	238.4	119.2	229.09	177.86	217.56	211.03	221.4	95.9	25.26	17.24	10.37	78.6	3.77	276.78	40.42	92.92	159.16	114.55	255.18	200.55	378.62	138.39		120.52	9.97	45.99	24.69	34.3	60.7	68.49
PAO1	128.88	0.09	104.26	19.51	98.65	66.86	130.04	207.09	160.73	15.73	110.02	197.1	107.72	179.2	1.71	7.17	25.79	6.32	145.82	42.51	258.07	7.57	120.52		231.83	161.15	143.21	157.01	237.25	189.33
PF5	233.61	227.31	240.66	251.75	228.28	235.57	216.25	89.08	6.33	50.61	2.56	60.63	0.2	265.13	88.22	123.21	207.34	167.91	254.81	247.58	372.5	216.77	9.97	231.83		26.34	11.19	16.55	36.64	55.5
PFO1	173.15	159.98	175.02	176.5	178.47	170.45	170.8	14.04	4.38	75	11.32	3.54	23.65	199.49	96.46	131.76	166.35	153.62	193.66	173.91	276.53	152.75	45.99	161.15	26.34		2.73	1.12	0.09	3.07
RP73	139.63	132.9	141.48	152.15	143.73	139.72	133.73	24.38	0.01	50.21	3.66	13.44	8.05	163.34	66.29	101.32	132.84	120.1	156.12	153.32	237.61	126.07	24.69	143.21	11.19	2.73		0.51	2.43	9.04
Stutzeri	158.59	158.01	160.65	169.86	160.81	155.89	155.22	22.48	0.79	63.67	6.13	8.81	15.45	180.81	85.45	117.09	151.47	138.88	175.42	171.16	256.19	144.91	34.3	157.01	16.55	1.12	0.51		0.78	8.27
UK4	259.57	235.32	259.86	259.09	257.91	251.28	252	16.79	3.82	105.02	12.16	6.51	25.78	286.89	133.47	184.64	235.9	217.13	280.44	254.02	387.73	227.38	60.7	237.25	36.64	0.09	2.43	0.78		3.97
UW4	183.74	191.37	187.17	199.69	188.4	188.66	177.58	5.89	15.57	98.87	21.23	0.35	38.9	206.86	122.66	149.58	183.19	175.79	201.42	196.43	280.28	180.04	68.49	189.33	55.5	3.07	9.04	8.27	3.97
Proximity Matrix
Chi-Square	Matrix File Input
Normalised	PA19BR	PA20265scv	PA213BR	PA2192	PA39016	PA9BR	B136.33	Bras.NFM	c3719	CA10	CF5	DC3000	Denitrif	Entomoph	F1	KT2440	LES431	LESB58	MTB1	NCGM2.S1	PA14	PA7	PACS2	PAO1	PF5	PFO1	RP73	Stutzeri	UK4	UW4
PA19BR	0	1.422	0.01	0.875	0.108	0.458	0.146	1.557	1.478	0.971	1.265	1.536	1.504	0.008	1.079	1.121	1.236	0.944	0.002	1.005	0.003	0.714	1.975	1.068	1.936	1.435	1.157	1.314	2.151	1.522
PA20265scv	1.462	0	0.968	0.195	1.04	0.731	1.446	1.777	1.341	0.127	0.944	1.685	0.9	1.975	0.011	0.068	0.267	0.075	1.551	0.317	2.598	0.088	1.016	0.001	1.937	1.364	1.133	1.347	2.006	1.631
PA213BR	0.011	1.128	0	0.544	0.003	0.119	0.19	1.918	1.799	0.863	1.514	1.859	1.65	0.027	0.761	0.564	0.397	0.484	0.046	0.674	0.046	0.524	2.275	1.035	2.39	1.738	1.405	1.596	2.581	1.859
PA2192	0.996	0.216	0.516	0	0.546	0.179	1.283	1.995	1.717	0.355	1.295	1.911	1.266	1.403	0.144	0.006	0.01	0.003	1.036	0.003	1.852	0.007	1.677	0.184	2.373	1.664	1.434	1.601	2.443	1.883
PA39016	0.123	1.158	0.003	0.55	0	0.126	0.471	1.852	1.691	0.803	1.448	1.802	1.553	0.108	0.813	0.7	0.571	0.546	0.113	0.923	0.174	0.486	2.065	0.936	2.166	1.694	1.364	1.526	2.448	1.788
PA9BR	0.557	0.864	0.121	0.191	0.134	0	0.915	1.957	1.794	0.55	1.503	1.877	1.519	0.716	0.502	0.23	0.113	0.16	0.478	0.461	0.817	0.234	2.127	0.674	2.374	1.718	1.408	1.571	2.533	1.901
B136.33	0.135	1.298	0.147	1.042	0.38	0.694	0	1.405	1.299	1.004	1.131	1.381	1.333	0.261	1.096	1.37	1.362	1.074	0.092	1.234	0.333	0.782	1.694	0.995	1.655	1.307	1.023	1.188	1.928	1.359
Bras.NFM	1.443	1.6	1.482	1.624	1.497	1.49	1.409	0	0.233	0.925	0.328	0.019	0.48	1.619	1.102	1.282	1.499	1.479	1.587	1.571	2.198	1.48	0.736	1.59	0.684	0.108	0.187	0.173	0.129	0.045
c3719	1.734	1.53	1.761	1.771	1.732	1.731	1.65	0.295	0	0.564	0.027	0.162	0.091	1.977	0.769	1.167	1.579	1.365	1.893	1.843	2.711	1.539	0.246	1.563	0.062	0.043	0	0.008	0.037	0.151
CA10	1.804	0.23	1.338	0.58	1.303	0.841	2.02	1.856	0.893	0	0.502	1.594	0.39	2.287	0.034	0.253	0.538	0.313	1.896	0.688	2.942	0.363	0.265	0.242	0.779	1.155	0.773	0.98	1.617	1.522
CF5	1.807	1.31	1.803	1.625	1.805	1.764	1.749	0.506	0.033	0.386	0	0.347	0.017	2.142	0.629	1.029	1.517	1.262	2.024	1.82	2.969	1.357	0.123	1.302	0.03	0.134	0.043	0.073	0.144	0.251
DC3000	1.539	1.641	1.553	1.682	1.575	1.546	1.497	0.021	0.138	0.859	0.243	0	0.384	1.722	1.07	1.281	1.541	1.495	1.678	1.622	2.335	1.516	0.652	1.636	0.503	0.029	0.112	0.073	0.054	0.003
Denitrif	2.015	1.173	1.844	1.491	1.816	1.673	1.934	0.694	0.104	0.281	0.016	0.514	0	2.311	0.469	0.838	1.346	1.1	2.132	1.474	3.073	1.22	0.042	1.196	0.002	0.263	0.089	0.172	0.286	0.432
Entomoph	0.006	1.575	0.018	1.012	0.077	0.483	0.232	1.433	1.382	1.009	1.231	1.41	1.415	0	1.086	1.203	1.177	0.995	0.005	1.46	0.003	0.835	1.881	1.218	1.802	1.356	1.11	1.229	1.95	1.406
F1	1.826	0.018	1.074	0.214	1.202	0.698	2.009	2.014	1.11	0.031	0.746	1.81	0.593	2.243	0	0.09	0.325	0.165	1.839	0.142	2.823	0.122	0.567	0.024	1.238	1.353	0.93	1.199	1.873	1.721
KT2440	1.589	0.093	0.666	0.008	0.865	0.268	2.101	1.961	1.409	0.193	1.021	1.811	0.886	2.077	0.075	0	0.054	0.008	1.632	0.005	2.627	0	1.091	0.084	1.446	1.546	1.189	1.374	2.167	1.756
LES431	1.442	0.303	0.386	0.011	0.582	0.108	1.72	1.888	1.569	0.338	1.239	1.795	1.172	1.673	0.224	0.044	0	0.024	1.132	0.089	2.029	0.035	1.538	0.249	2.004	1.608	1.284	1.464	2.28	1.771
LESB58	1.274	0.098	0.544	0.003	0.643	0.178	1.569	2.154	1.57	0.227	1.192	2.014	1.108	1.637	0.132	0.008	0.028	0	1.229	0.011	2.147	0.002	1.281	0.071	1.877	1.717	1.343	1.552	2.427	1.965
MTB1	0.002	1.409	0.036	0.851	0.093	0.367	0.093	1.601	1.508	0.954	1.325	1.566	1.488	0.006	1.015	1.077	0.907	0.851	0	1.275	0.005	0.692	1.977	1.129	1.974	1.5	1.209	1.359	2.172	1.56
NCGM2.S1	1.026	0.315	0.574	0.002	0.823	0.387	1.364	1.732	1.604	0.378	1.302	1.654	1.124	1.817	0.086	0.003	0.078	0.009	1.393	0	2.129	0.018	1.697	0.36	2.095	1.472	1.297	1.448	2.149	1.662
PA14	0.002	1.553	0.024	1.001	0.093	0.413	0.222	1.459	1.42	0.973	1.279	1.433	1.41	0.002	1.025	1.14	1.069	0.978	0.003	1.282	0	0.751	1.929	1.315	1.898	1.409	1.21	1.305	1.975	1.428
PA7	0.966	0.116	0.591	0.009	0.574	0.261	1.146	2.161	1.773	0.264	1.285	2.048	1.231	1.376	0.098	0	0.041	0.002	1.002	0.024	1.652	0	1.551	0.085	2.429	1.712	1.413	1.624	2.548	2.018
PACS2	1.95	0.975	1.874	1.455	1.78	1.727	1.811	0.785	0.207	0.141	0.085	0.643	0.031	2.264	0.331	0.76	1.302	0.937	2.088	1.641	3.098	1.132	0	0.986	0.082	0.376	0.202	0.281	0.497	0.56
PAO1	1.186	0.001	0.959	0.179	0.907	0.615	1.196	1.905	1.479	0.145	1.012	1.813	0.991	1.649	0.016	0.066	0.237	0.058	1.341	0.391	2.374	0.07	1.109	0	2.133	1.482	1.317	1.444	2.183	1.742
PF5	1.679	1.634	1.73	1.809	1.641	1.693	1.554	0.64	0.046	0.364	0.018	0.436	0.001	1.905	0.634	0.886	1.49	1.207	1.831	1.779	2.677	1.558	0.072	1.666	0	0.189	0.08	0.119	0.263	0.399
PFO1	1.664	1.538	1.682	1.696	1.715	1.638	1.642	0.135	0.042	0.721	0.109	0.034	0.227	1.917	0.927	1.266	1.599	1.476	1.861	1.672	2.658	1.468	0.442	1.549	0.253	0	0.026	0.011	0.001	0.029
RP73	1.653	1.573	1.675	1.801	1.702	1.654	1.583	0.289	0	0.594	0.043	0.159	0.095	1.934	0.785	1.2	1.573	1.422	1.848	1.815	2.813	1.493	0.292	1.696	0.132	0.032	0	0.006	0.029	0.107
Stutzeri	1.654	1.648	1.676	1.772	1.677	1.626	1.619	0.235	0.008	0.664	0.064	0.092	0.161	1.886	0.891	1.221	1.58	1.449	1.83	1.785	2.672	1.511	0.358	1.638	0.173	0.012	0.005	0	0.008	0.086
UK4	1.733	1.571	1.734	1.729	1.722	1.677	1.682	0.112	0.025	0.701	0.081	0.043	0.172	1.915	0.891	1.232	1.575	1.449	1.872	1.696	2.588	1.518	0.405	1.584	0.245	0.001	0.016	0.005	0	0.026
UW4	1.561	1.626	1.59	1.696	1.601	1.603	1.509	0.05	0.132	0.84	0.18	0.003	0.33	1.757	1.042	1.271	1.556	1.493	1.711	1.669	2.381	1.529	0.582	1.608	0.471	0.026	0.077	0.07	0.034	0

## Sheet: Suppl. Table 4
Supplementary Table 4. Pairwise comparisons of the values obtained from the survival graph of the wound infection. The statistical test used was a chi-square (upper table). Normalized values obtained by dividing the values with the row average (lower table).
Chi-Square	19BR	20265s	213BR	2192	39016	9BR	B136-	Bras.N	c3719	CA10	CF5	DC300	Denitrif	Entomo	F1	KT2440	LES43	LESB5	MTB1	NCGM	PA14	PA7	PACS2	PAO1	PF5	PFO1	RP73	Stutzeri	UK4	UW4
19BR	0	122.43	0.09	10.25	9.97	18	14.58	137.96	192.54	135.52	164.64	135.52	136.74	43.78	192.24	188.8	175.85	78.35	0.39	0.22	31.1	54.82	146.27	6.77	83.41	137.96	57.95	131.22	104.16	136.74
20265scv	122.43	0	103.22	29.25	56.72	63.98	69.11	59.92	85.36	53.8	73.44	54.55	56.32	99.63	84.75	76.45	52.12	2.7	23.45	92.3	106.12	10.89	14.99	119.32	0.03	59.92	2.67	55.84	10.08	55.85
213BR	0.09	103.22	0	16.84	0.96	14.94	1.73	134.35	191.54	131.15	162.53	131.15	132.75	10.93	190.86	186.77	165.77	67.39	5.42	0.06	14.92	34.88	128.21	3.17	74.95	134.35	45.48	128.97	87.18	132.75
2192	10.25	29.25	16.84	0	35.43	1.05	39.88	91.58	122.78	86.12	107.86	86.12	88.81	0.87	121.92	116.91	90.37	22.87	7.06	8.09	0.05	3.68	50.16	1.46	17.56	91.58	6.2	85.53	37.73	88.81
39016	9.97	56.72	0.96	35.43	0	13.78	0.48	109.1	157.41	104.85	133.28	104.85	106.96	14.74	156.7	151.71	127.54	39.02	11.86	6.16	24.38	16.73	84.23	9.02	71.67	109.1	18.36	105.36	89.5	106.96
9BR	18	63.98	14.94	1.05	13.78	0	18.04	126.3	180	121.77	153.04	122.37	123.65	0.64	180.47	173.21	149.93	52.31	0.49	14.8	2.03	13.96	104.11	9.11	36.02	126.3	29.14	119.78	57.2	123.21
B136-33	14.58	69.11	1.73	39.88	0.48	18.04	0	118.99	168.65	114.91	143.76	115.03	116.87	18.95	169.97	163.03	142.73	48.72	21.03	8.23	33.79	24.11	100.22	11.96	83.21	118.99	27	114.78	108.2	116.87
Bras.NFM	137.96	59.92	134.35	91.58	109.1	126.3	118.99	0	0.67	2.01	0	1.48	1	142.48	0	2.03	9.3	47.29	84.89	125.8	152.04	119.76	31.21	150.74	50.41	0	104.27	1	24.15	1
c3719	192.54	85.36	191.54	122.78	157.41	180	168.65	0.67	0	0.9	0.83	0.9	0.09	195.52	0.02	1.03	12.25	65.76	120.49	177.13	219.26	170.19	46.49	210.39	75.65	0.67	145.49	0.09	32.97	0.09
CA10	135.52	53.8	131.15	86.12	104.85	121.77	114.91	2.01	0.9	0	2.49	0.34	0.33	138.82	3.02	0	4.88	39.98	79.86	122.54	147.27	112.33	25.66	147.44	44.35	2.01	95.94	0.33	19.12	0.33
CF5	164.64	73.44	162.53	107.86	133.28	153.04	143.76	0	0.83	2.49	0	1.95	1.24	168.85	0.49	2.52	12.61	57.75	103.21	151.08	184.85	144.88	39.66	180.17	63.25	0	125.05	1.24	29.75	1.24
DC3000	135.52	54.55	131.15	86.12	104.85	122.37	115.03	1.48	0.9	0.34	1.95	0	0	140.42	2.48	0.07	4.89	41.29	79.86	122.68	148.08	114.39	25.78	147.65	46.28	1.48	99.11	0.33	19.54	0
Denitrif	136.74	56.32	132.75	88.81	106.96	123.65	116.87	1	0.09	0.33	1.24	0	0	140.47	1.5	0.39	6.75	42.76	82.32	124.09	149.26	114.22	28.04	148.92	46.71	1	97.96	0	21.51	0
Entomoph	43.78	99.63	10.93	0.87	14.74	0.64	18.95	142.48	195.52	138.82	168.85	140.42	140.47	0	196.82	190.34	172.41	69.22	0.74	30.32	0.54	27.37	132.82	7.9	42.15	142.48	44	135.15	65.3	139.34
F1	192.24	84.75	190.86	121.92	156.7	180.47	169.97	0	0.02	3.02	0.49	2.48	1.5	196.82	0	1.46	10.85	69.23	119.8	178.68	219.19	172.24	43.22	210.66	74.79	0.5	147.71	1.5	33.11	1.5
KT2440	188.8	76.45	186.77	116.91	151.71	173.21	163.03	2.03	1.03	0	2.52	0.07	0.39	190.34	1.46	0	6.66	55.61	114.34	172.45	212.7	156.61	36.54	205.46	66.2	2.03	130.6	0.38	27.47	0.38
LES431	175.85	52.12	165.77	90.37	127.54	149.93	142.73	9.3	12.25	4.88	12.61	4.89	6.75	172.41	10.85	6.66	0	33.39	88.39	156.37	192.16	132.3	17.6	189.45	45.85	9.3	110.38	6.74	9.19	6.74
LESB58	78.35	2.7	67.39	22.87	39.02	52.31	48.72	47.29	65.76	39.98	57.75	41.29	42.76	69.22	69.23	55.61	33.39	0	18.48	61.83	65.12	22.55	4.86	78.04	0.75	47.29	11.27	42.68	3.55	42.68
MTB1	0.39	23.45	5.42	7.06	11.86	0.49	21.03	84.89	120.49	79.86	103.21	79.86	82.32	0.74	119.8	114.34	88.39	18.48	0	1.11	0.18	2.01	46.31	0.49	28.32	84.89	3.52	80.69	55.93	82.32
NCGM2.S1	0.22	92.3	0.06	8.09	6.16	14.8	8.23	125.8	177.13	122.54	151.08	122.68	124.09	30.32	178.68	172.45	156.37	61.83	1.11	0	23.53	37.21	120.64	5.1	76.77	125.8	40.4	120.24	96.34	124.09
PA14	31.1	106.12	14.92	0.05	24.38	2.03	33.79	152.04	219.26	147.27	184.85	148.08	149.26	0.54	219.19	212.7	192.16	65.12	0.18	23.53	0	30.52	144.85	6.38	80.03	152.04	37.57	147.23	107.3	149.45
PA7	54.82	10.89	34.88	3.68	16.73	13.96	24.11	119.76	170.19	112.33	144.88	114.39	114.22	27.37	172.24	156.61	132.3	22.55	2.01	37.21	30.52	0	67.92	41.86	16.27	119.76	2.42	113.45	45.13	114.08
PACS2	146.27	14.99	128.21	50.16	84.23	104.11	100.22	31.21	46.49	25.66	39.66	25.78	28.04	132.82	43.22	36.54	17.6	4.86	46.31	120.64	144.85	67.92	0	149.82	11.03	31.21	49.2	27.95	0.37	27.95
PAO1	6.77	119.32	3.17	1.46	9.02	9.11	11.96	150.74	210.39	147.44	180.17	147.65	148.92	7.9	210.66	205.46	189.45	78.04	0.49	5.1	6.38	41.86	149.82	0	75.56	150.74	53.21	145	101.48	148.92
PF5	83.41	0.03	74.95	17.56	71.67	36.02	83.21	50.41	75.65	44.35	63.25	46.28	46.71	42.15	74.79	66.2	45.85	0.75	28.32	76.77	80.03	16.27	11.03	75.56	0	51.3	7.65	47.87	11.85	46.63
PFO1	137.96	59.92	134.35	91.58	109.1	126.3	118.99	0	0.67	2.01	0	1.48	1	142.48	0.5	2.03	9.3	47.29	84.89	125.8	152.04	119.76	31.21	150.74	51.3	0	104.27	1	24.15	1
RP73	57.95	2.67	45.48	6.2	18.36	29.14	27	104.27	145.49	95.94	125.05	99.11	97.96	44	147.71	130.6	110.38	11.27	3.52	40.4	37.57	2.42	49.2	53.21	7.65	104.27	0	97.67	28.68	97.67
Stutzeri	131.22	55.84	128.97	85.53	105.36	119.78	114.78	1	0.09	0.33	1.24	0.33	0	135.15	1.5	0.38	6.74	42.68	80.69	120.24	147.23	113.45	27.95	145	47.87	1	97.67	0	21.03	0
UK4	104.16	10.08	87.18	37.73	89.5	57.2	108.2	24.15	32.97	19.12	29.75	19.54	21.51	65.3	33.11	27.47	9.19	3.55	55.93	96.34	107.3	45.13	0.37	101.48	11.85	24.15	28.68	21.03	0	21.51
UW4	136.74	55.85	132.75	88.81	106.96	123.21	116.87	1	0.09	0.33	1.24	0	0	139.34	1.5	0.38	6.74	42.68	82.32	124.09	149.45	114.08	27.95	148.92	46.63	1	97.67	0	21.51	0
Proximity Matrix
Chi-Square	Matrix File Input
Normalised	19BR	20265s	213BR	2192	39016	9BR	B136-	Bras.N	c3719	CA10	CF5	DC300	Denitrif	Entomo	F1	KT2440	LES43	LESB5	MTB1	NCGM	PA14	PA7	PACS2	PAO1	PF5	PFO1	RP73	Stutzeri	UK4	UW4
PA19BR	0	1.387	0.001	0.116	0.113	0.204	0.165	1.563	2.181	1.535	1.865	1.535	1.549	0.496	2.178	2.139	1.992	0.888	0.004	0.003	0.352	0.621	1.657	0.077	0.945	1.563	0.656	1.486	1.18	1.549
PA20265scv	2.167	0	1.827	0.518	1.004	1.132	1.223	1.06	1.511	0.952	1.3	0.965	0.997	1.763	1.5	1.353	0.922	0.048	0.415	1.633	1.878	0.193	0.265	2.112	0	1.06	0.047	0.988	0.178	0.988
PA213BR	0.001	1.273	0	0.208	0.012	0.184	0.021	1.656	2.361	1.617	2.004	1.617	1.637	0.135	2.353	2.303	2.044	0.831	0.067	0.001	0.184	0.43	1.581	0.039	0.924	1.656	0.561	1.59	1.075	1.637
PA2192	0.21	0.598	0.344	0	0.725	0.021	0.816	1.873	2.511	1.761	2.206	1.761	1.816	0.018	2.494	2.391	1.848	0.468	0.144	0.165	0.001	0.075	1.026	0.03	0.359	1.873	0.127	1.749	0.772	1.816
PA39016	0.151	0.861	0.015	0.538	0	0.209	0.007	1.656	2.389	1.591	2.023	1.591	1.623	0.224	2.378	2.302	1.936	0.592	0.18	0.093	0.37	0.254	1.278	0.137	1.088	1.656	0.279	1.599	1.358	1.623
PA9BR	0.251	0.893	0.209	0.015	0.192	0	0.252	1.763	2.512	1.699	2.136	1.708	1.726	0.009	2.519	2.417	2.092	0.73	0.007	0.207	0.028	0.195	1.453	0.127	0.503	1.763	0.407	1.672	0.798	1.72
B136.33	0.196	0.928	0.023	0.536	0.006	0.242	0	1.598	2.265	1.543	1.931	1.545	1.57	0.255	2.283	2.189	1.917	0.654	0.282	0.111	0.454	0.324	1.346	0.161	1.118	1.598	0.363	1.541	1.453	1.57
Bras.NFM	2.262	0.95	2.129	1.451	1.729	2.002	1.886	0	0.011	0.032	0	0.023	0.016	2.258	0	0.032	0.147	0.75	1.345	1.994	2.41	1.898	0.495	2.389	0.799	0	1.653	0.016	0.383	0.016
c3719	2.243	0.994	2.231	1.43	1.834	2.097	1.965	0.008	0	0.01	0.01	0.01	0.001	2.278	0	0.012	0.143	0.766	1.404	2.064	2.554	1.983	0.542	2.451	0.881	0.008	1.695	0.001	0.384	0.001
CA10	2.339	0.929	2.264	1.487	1.81	2.102	1.983	0.035	0.016	0	0.043	0.006	0.006	2.396	0.052	0	0.084	0.69	1.378	2.115	2.542	1.939	0.443	2.545	0.766	0.035	1.656	0.006	0.33	0.006
CF5	2.233	0.963	2.131	1.414	1.748	2.007	1.885	0	0.011	0.033	0	0.026	0.016	2.214	0.006	0.033	0.165	0.757	1.353	1.981	2.424	1.9	0.52	2.362	0.829	0	1.64	0.016	0.39	0.016
DC3000	2.325	0.936	2.25	1.478	1.799	2.099	1.974	0.025	0.015	0.006	0.034	0	0	2.409	0.043	0.001	0.084	0.708	1.37	2.105	2.541	1.962	0.442	2.533	0.794	0.025	1.7	0.006	0.335	0
Denitrif	2.317	0.954	2.249	1.505	1.812	2.095	1.98	0.017	0.001	0.006	0.021	0	0	2.38	0.025	0.007	0.114	0.725	1.395	2.102	2.529	1.935	0.475	2.523	0.791	0.017	1.66	0	0.364	0
Entomoph	0.523	1.189	0.13	0.01	0.176	0.008	0.226	1.701	2.334	1.657	2.016	1.676	1.677	0	2.35	2.272	2.058	0.826	0.009	0.362	0.006	0.327	1.586	0.094	0.503	1.701	0.525	1.613	0.78	1.663
F1	2.23	0.983	2.214	1.415	1.818	2.094	1.972	0	0	0.035	0.006	0.029	0.017	2.284	0	0.017	0.126	0.803	1.39	2.073	2.543	1.998	0.501	2.444	0.868	0.006	1.714	0.017	0.384	0.017
KT2440	2.319	0.939	2.294	1.436	1.864	2.128	2.003	0.025	0.013	0	0.031	0.001	0.005	2.338	0.018	0	0.082	0.683	1.405	2.118	2.613	1.924	0.449	2.524	0.813	0.025	1.604	0.005	0.337	0.005
LES431	2.462	0.73	2.321	1.265	1.786	2.099	1.998	0.13	0.171	0.068	0.177	0.068	0.095	2.414	0.152	0.093	0	0.468	1.237	2.189	2.69	1.852	0.246	2.652	0.642	0.13	1.545	0.094	0.129	0.094
LESB58	1.907	0.066	1.64	0.556	0.95	1.273	1.186	1.151	1.6	0.973	1.405	1.005	1.041	1.685	1.685	1.353	0.813	0	0.45	1.505	1.585	0.549	0.118	1.899	0.018	1.151	0.274	1.039	0.086	1.039
MTB1	0.009	0.522	0.121	0.157	0.264	0.011	0.468	1.889	2.682	1.777	2.297	1.777	1.832	0.017	2.666	2.545	1.967	0.411	0	0.025	0.004	0.045	1.031	0.011	0.63	1.889	0.078	1.796	1.245	1.832
NCGM2.S1	0.003	1.191	0.001	0.104	0.079	0.191	0.106	1.624	2.286	1.582	1.95	1.584	1.602	0.391	2.307	2.226	2.019	0.798	0.014	0	0.304	0.48	1.557	0.066	0.991	1.624	0.522	1.552	1.244	1.602
PA14	0.335	1.144	0.161	0	0.263	0.022	0.364	1.64	2.364	1.588	1.993	1.597	1.61	0.006	2.364	2.294	2.072	0.702	0.002	0.254	0	0.329	1.562	0.069	0.863	1.64	0.405	1.588	1.157	1.612
PA7	0.808	0.16	0.514	0.054	0.246	0.206	0.355	1.764	2.507	1.655	2.134	1.685	1.683	0.403	2.537	2.307	1.949	0.332	0.03	0.548	0.45	0	1	0.617	0.24	1.764	0.036	1.671	0.665	1.68
PACS2	2.526	0.259	2.214	0.866	1.455	1.798	1.731	0.539	0.803	0.443	0.685	0.445	0.484	2.294	0.746	0.631	0.304	0.084	0.8	2.083	2.501	1.173	0	2.587	0.19	0.539	0.85	0.483	0.006	0.483
PAO1	0.075	1.318	0.035	0.016	0.1	0.101	0.132	1.665	2.324	1.628	1.99	1.631	1.645	0.087	2.327	2.269	2.092	0.862	0.005	0.056	0.07	0.462	1.655	0	0.835	1.665	0.588	1.601	1.121	1.645
PF5	1.818	0.001	1.634	0.383	1.562	0.785	1.814	1.099	1.649	0.967	1.378	1.009	1.018	0.919	1.63	1.443	0.999	0.016	0.617	1.673	1.744	0.355	0.24	1.647	0	1.118	0.167	1.043	0.258	1.016
PFO1	2.26	0.982	2.201	1.5	1.787	2.069	1.949	0	0.011	0.033	0	0.024	0.016	2.334	0.008	0.033	0.152	0.775	1.391	2.061	2.491	1.962	0.511	2.47	0.84	0	1.708	0.016	0.396	0.016
RP73	0.955	0.044	0.749	0.102	0.303	0.48	0.445	1.718	2.397	1.581	2.06	1.633	1.614	0.725	2.434	2.152	1.819	0.186	0.058	0.666	0.619	0.04	0.811	0.877	0.126	1.718	0	1.609	0.473	1.609
Stutzeri	2.271	0.967	2.233	1.481	1.824	2.073	1.987	0.017	0.001	0.006	0.021	0.006	0	2.339	0.026	0.007	0.117	0.739	1.397	2.081	2.549	1.964	0.484	2.51	0.829	0.017	1.691	0	0.364	0
UK4	2.416	0.234	2.022	0.875	2.076	1.327	2.509	0.56	0.765	0.444	0.69	0.453	0.499	1.515	0.768	0.637	0.213	0.082	1.297	2.234	2.489	1.047	0.009	2.354	0.275	0.56	0.665	0.488	0	0.499
UW4	2.32	0.948	2.252	1.507	1.815	2.091	1.983	0.017	0.001	0.006	0.021	0	0	2.364	0.025	0.006	0.114	0.724	1.397	2.106	2.536	1.936	0.474	2.527	0.791	0.017	1.657	0	0.365	0

## Sheet: Suppl. Table 5
Supplementary Table 5. Deferentially expressed genes in all high vs. all low in virulece strains per optical density.
Upregulated in High vs. Low virulence strains *						Downregulated in High vs. Low virulence strains
	Gene ID	Locus tag	Gene name	Gene description			Gene ID	Locus tag	Gene name	Gene description
Both OD1&OD3	PA14_20600	(PA14_RS08275)		hypothetical protein		Both OD1&OD3	PA14_38410	(PA14_RS15610)	amrB	multidrug efflux protein
	PA14_51540	(PA14_RS20965)**		transposase
	PA14_10830	(PA14_RS04365)		LysR family transcriptional regulator		OD1 only	PA14_54630	(PA14_RS22235)		acyl-CoA dehydrogenase
	PA14_51530	(PA14_RS20960)	exoU	ExoU			PA14_38395	(PA14_RS15605)		periplasmic multidrug efflux lipoprotein
	PA14_22530	(PA14_RS09125)		glutathione S-transferase			PA14_38380	(PA14_RS15600)		transcriptional regulator
	PA14_19120	(PA14_RS07660)	rhlR	transcriptional regulator RhlR			PA14_38370	(PA14_RS15595)		hypothetical protein
	PA14_51520	(PA14_RS20955)	spcU	SpcU			PA14_54640	(PA14_RS22240)	dspI	DspI
	PA14_22550	(PA14_RS09135)		LysR family transcriptional regulator
						OD3 only	PA14_72880	(PA14_RS29665)		short-chain dehydrogenase
OD1 only	PA14_19130	(PA14_RS07665)	rhlI	autoinducer synthesis protein RhlI
	PA14_01120	(PA14_RS00465)	tsi6	Tsi6
	PA14_30700	(PA14_RS12520)		sensor/response regulator hybrid
	PA14_40470	(PA14_RS16415)		TrkH family potassium uptake protein
	PA14_04660	(PA14_RS01890)		hypothetical protein
	PA14_30690	(PA14_RS12515)		hypothetical protein
	PA14_04710	(PA14_RS01915)		hypothetical protein
OD3 only	PA14_26020	(PA14_RS10555)		aminopeptidase
	PA14_09490	(PA14_RS03850)	phzM	phenazine-specific methyltransferase
	PA14_39780	(PA14_RS16115)		hypothetical protein
	PA14_01770	(PA14_RS00730)		nucleoside-binding outer membrane protein
	PA14_09440	(PA14_RS03825)	phzE1	phenazine biosynthesis protein PhzE
	PA14_33050	(PA14_RS13475)		hypothetical protein
	PA14_10550	(PA14_RS04250)		sulfite or nitrite reductas
	PA14_55890	(PA14_RS22810)		type II secretion system protein
	PA14_39945	(PA14_RS16185)	phzC2	phenazine biosynthesis protein PhzC
	PA14_10360	(PA14_RS04195)		hypothetical protein
	PA14_48590	(PA14_RS19725)		hypothetical protein
	PA14_09400	(PA14_RS03810)	phzS	phenazine biosynthesis protein
	PA14_28140	(PA14_RS11425)		hypothetical protein
	PA14_39970	(PA14_RS16195)	phzA2	phenazine biosynthesis protein
	PA14_39960	(PA14_RS16190)	phzB2	phenazine biosynthesis protein
	PA14_30620	(PA14_RS12485)		AraC family transcriptional regulator
	PA14_24860	(PA14_RS10075)	snr1	cytochrome c Snr1
	PA14_19110	(PA14_RS07655)	rhlB	rhamnosyltransferase chain B
	PA14_10840	(PA14_RS04370)		dehydrogenase
	PA14_19100	(PA14_RS07650)	rhlA	rhamnosyltransferase chain A
	PA14_37760	(PA14_RS15355)		MFS transporter
	PA14_55790	(PA14_RS22770)		hypothetical protein
	PA14_39860	(PA14_RS16155)		hypothetical protein
	PA14_09460	(PA14_RS03835)	phzC1	phenazine biosynthesis protein PhzC
	PA14_20610	(PA14_RS08280)	lecB	fucose-binding lectin PA-IIL
	PA14_68940	(PA14_RS28105)		hypothetical protein
	PA14_48450	(PA14_RS19660)		peptidyl-arginine deiminase
	PA14_34870	(PA14_RS14195)	chiC	chitinase
	PA14_26780	(PA14_RS10845)		hypothetical protein
	PA14_09470	(PA14_RS03840)	phzB1	phenazine biosynthesis protein
	PA14_14310	(PA14_RS05715)		transcriptional regulator
	PA14_55880	(PA14_RS22805)		hypothetical protein
	PA14_55780	(PA14_RS22765)		two-component sensor
	PA14_48570	(PA14_RS19720)		2-isopropylmalate synthase
	PA14_40290	(PA14_RS16340)	lasA	LasA protease
	PA14_16250	(PA14_RS06505)	lasB	elastase LasB
	PA14_09520	(PA14_RS03860)	mexI	RND efflux transporter
	PA14_13200	(PA14_RS05305)		hypothetical protein
	PA14_37745	(PA14_RS15350)		carbamoyl transferase
	PA14_31290	(PA14_RS12815)	pa1L	PA-I galactophilic lectin
	PA14_09500	(PA14_RS03855)	opmD	outer membrane protein
	PA14_40260	(PA14_RS16325)		hypothetical protein
	PA14_40240	(PA14_RS16315)		ABC transporter ATP-binding protein/permease
	PA14_40230	(PA14_RS16310)		secretion protein
* Locus IDs according to Pseudomonas.com (in parentheses according to GFF file from NCBI - GCF_000014625.1_ASM1462v1_genomic.gff)
** The anotated locus in NCBI (annotated as a pseudogene) differs by 144bps in length from that at Pseudomonas.com (annotated as transposase)

## Sheet: Suppl. Table 6
Supplementary Table 6. 21 Metabolic Signaling Pathways including differentially expressed genes in all high vs. low strains. The first 8 also include genes required for full virulence in PA14.
AA	BioCyc Pathway ID	Common name	Assesed Metabolic Genes		B136-33	MTB-1	PA14
1	3-HYDROXYPHENYLACETATE-DEGRADATION-PWY	4-hydroxyphenylacetate degradation		PA14_RS13325	hpaI	PA14_RS15870	hpaH
							PA14_RS15870
2	GLNSYN-PWY	L-glutamine biosynthesis I		PA14_RS08305	PA14_RS01580	PA14_RS29655	PA14_RS29655
				PA14_RS29655
3	PWY-6164	3-dehydroquinate biosynthesis I		PA14_RS27175	PA14_RS03835	PA14_RS03835	PA14_RS03835
4	LEUSYN-PWY	L-leucine biosynthesis		leuB	PA14_RS19720	PA14_RS19720	PA14_RS19720
				leuC
5	PWY-7698	2,5-xylenol and 3,5-xylenol degradation		gtdA	PA14_RS03810	PA14_RS06980	PA14_RS03810
				leuC
				PA14_RS13325
6	ARO-PWY	chorismate biosynthesis I		PA14_RS27175	PA14_RS03835	PA14_RS03835	PA14_RS03835
7	BRANCHED-CHAIN-AA-SYN-PWY	superpathway of branched chain amino acid biosynthesis		ilvA	PA14_RS19720	PA14_RS19720	PA14_RS19720
				ilvB
				leuB
				leuC
				PA14_RS01875
				PA14_RS25395
				PA14_RS25400
8	FAO-PWY	fatty acid β-oxidation I		PA14_RS12925	PA14_RS22235	PA14_RS22235	PA14_RS22235
						PA14_RS17640	PA14_RS02645
							PA14_RS11500
							PA14_RS03905
9	PWY-6666	pyocyanin biosynthesis		-	PA14_RS03810	PA14_RS03850	PA14_RS03810
					PA14_RS03850		PA14_RS03850
10	PWY-4381	fatty acid biosynthesis initiation I		-	PA14_RS08420	PA14_RS06930	PA14_RS08420
11	PWY-4621	arsenate detoxification II (glutaredoxin)		-	PA14_RS05315	PA14_RS05315	PA14_RS06805
							PA14_RS05315
12	PWY-6084	3,5-dichlorocatechol degradation		-	PA14_RS16155	PA14_RS16155	PA14_RS16155
13	PWY-6157	autoinducer AI-1 biosynthesis		-	PA14_RS07665	PA14_RS07665	PA14_RS07665
					PA14_RS18645
14	PWY-5046	2-oxoisovalerate decarboxylation to isobutanoyl-CoA		-	PA14_RS14445	PA14_RS14450	PA14_RS14440
						PA14_RS14445	PA14_RS20400
15	VALDEG-PWY	L-valine degradation I		-	PA14_RS14445	PA14_RS14445	mmsB
16	PWY-6093	4,5-dichlorocatechol degradation		-	PA14_RS16155	PA14_RS16155	PA14_RS16155
17	PWY-5177	glutaryl-CoA degradation		-	PA14_RS02355	PA14_RS02355	PA14_RS12910
18	PWY-5770	phenazine-1-carboxylate biosynthesis		-	PA14_RS03840	PA14_RS03840	PA14_RS03840
					PA14_RS03825	PA14_RS03825	PA14_RS03825
						PA14_RS03830	PA14_RS03830
19	ILEUDEG-PWY	L-isoleucine degradation I		-	PA14_RS14445	PA14_RS14445	PA14_RS12910
20	PWY-6902	chitin degradation II (Vibrio)		-	PA14_RS14195	PA14_RS14195	PA14_RS14195
21	PWY-6094	3,4,6-trichlorocatechol degradation		-	PA14_RS16155	PA14_RS16155	PA14_RS16155
	Highlighted are those pathways with differentially expressed genes that contain at least one of the assessed metabolic genes related to virulence.
	Pathways mapped onto the Cellular Overview of Pseudomonas aeruginosa PA14 in BioCyc.
	BioCyc Pathway Entry
	1. https://biocyc.org/PAER208963/NEW-IMAGE?type=PATHWAY&object=3-HYDROXYPHENYLACETATE-DEGRADATION-PWY
	2. https://biocyc.org/PAER208963/NEW-IMAGE?type=PATHWAY&object=GLNSYN-PWY
	3. https://biocyc.org/PAER208963/NEW-IMAGE?type=PATHWAY&object=PWY-6164
	4. https://biocyc.org/PAER208963/NEW-IMAGE?type=PATHWAY&object=LEUSYN-PWY
	5. https://biocyc.org/PAER208963/NEW-IMAGE?type=PATHWAY&object=PWY-7698
	6. https://biocyc.org/PAER208963/NEW-IMAGE?type=PATHWAY&object=ARO-PWY
	7. https://biocyc.org/PAER208963/NEW-IMAGE?type=PATHWAY&object=BRANCHED-CHAIN-AA-SYN-PWY
	8. https://biocyc.org/PAER208963/NEW-IMAGE?type=PATHWAY&object=FAO-PWY
	9. https://biocyc.org/PAER208963/NEW-IMAGE?type=PATHWAY&object=PWY-6666
	10. https://biocyc.org/PAER208963/NEW-IMAGE?type=PATHWAY&object=PWY-4381
	11. https://biocyc.org/PAER208963/NEW-IMAGE?type=PATHWAY&object=PWY-4621
	12. https://biocyc.org/PAER208963/NEW-IMAGE?type=PATHWAY&object=PWY-6084
	13. https://biocyc.org/PAER208963/NEW-IMAGE?type=PATHWAY&object=PWY-6157
	14. https://biocyc.org/PAER208963/NEW-IMAGE?type=PATHWAY&object=PWY-5046
	15. https://biocyc.org/PAER208963/NEW-IMAGE?type=PATHWAY&object=VALDEG-PWY
	16. https://biocyc.org/PAER208963/NEW-IMAGE?type=PATHWAY&object=PWY-6093
	17. https://biocyc.org/PAER208963/NEW-IMAGE?type=PATHWAY&object=PWY-5177
	18. https://biocyc.org/PAER208963/NEW-IMAGE?type=PATHWAY&object=PWY-5770
	19. https://biocyc.org/PAER208963/NEW-IMAGE?type=PATHWAY&object=ILEUDEG-PWY
	20. https://biocyc.org/PAER208963/NEW-IMAGE?type=PATHWAY&object=PWY-6902
	21. https://biocyc.org/PAER208963/NEW-IMAGE?type=PATHWAY&object=PWY-6094
